# Supplementary material for: Transcriptome profile of a bovine respiratory disease pathogen: Mannheimia haemolytica PHL213
Source: BMC Bioinformatics. 2012 Sep 11;13(Suppl 15):S4. doi: 10.1186/1471-2105-13-S15-S4 (PMC3439734; doi:10.1186/1471-2105-13-S15-S4)
Supplement: Additional file 1 — Complete description of suggested corrections to existing annotation, and identified frameshift mutations. Sheet 1 labeled 'Annotation Errors' contains corrections to annotated genes in M. haemolytica PHL213, previously annotated gene locus and length, suggested correction to its locus. RNA-Seq expression based observed gene and protein length along with description of the exception in the genome that led to the annotation error; in case of mutated start, the mutated amino acid; BLASTX hit used to correct the annotation and its description. Sheet 2 labeled 'Frameshift' contains the two frameshift mutations identified, their frame locus and the BLASTX hit used to identify the frameshift. [file 1471-2105-13-S15-S4-S1.xlsx]

## Sheet: Annotation Errors
Protein ID	Gene Start	Gene End	Gene Length	Protein length	Corrected start	Corrected end	Corrected gene length	Corrected protein length	Strand	Correction Type	Blast	Protein Description	Organism
MHA_0097	91433	92209	777	258	91433	92281	849	282	-	Mutated Start (L)	ref|ZP_05992520.1	deoxyribose-phosphate aldolase	Mannheimia haemolytica serotype A2 str. OVINE
MHA_0304	314414	316213	1800	599	314210	316213	2004	667	+	Mutated Start (L)	ref|ZP_05993309.1|	GTP-binding protein LepA	Mannheimia haemolytica serotype A2 str. OVINE
MHA_0344	367264	368961	1698	565	367186	368961	1776	591	+	Mutated Start (L)	ref|ZP_05990966.1	CRISPR-associated protein, CT1133	Mannheimia haemolytica serotype A2 str. OVINE
MHA_0410	430731	431060	330	109	430650	431060	411	136	+	Alternate Start	ref|ZP_05991374.1	hypothetical protein COI_0691	Mannheimia haemolytica serotype A2 str. OVINE
MHA_0591	615640	616941	1302	433	615640	617052	1413	470	-	Alternate Start	ref|NP_246839.1	adenosylmethionine--8-amino-7-oxononanoate transaminase	Pasteurella multocida subsp. gallicida str. Anand1_poultry
MHA_0736	750172	751350	1179	392	750121	751350	1230	409	+	Alternate Start	ref|ZP_05989501.1	1,4-alpha-glucan branching enzyme	Mannheimia haemolytica serotype A2 str. BOVINE
MHA_0819	821700	822038	339	112	821472	822038	567	188	+	Mutated Start (L)	ref|ZP_05989562.1|	nitrogen regulatory protein PII	Mannheimia haemolytica serotype A2 str. BOVINE
MHA_1225	1209899	1211335	1437	478	1209791	1211335	1545	514	+	Alternate Start	gb|ABG89188.1|	glycogen synthase GlgA	Mannheimia haemolytica
MHA_1712	1697137	1698519	1383	460	1696987	1698519	1533	510	+	Alternate Start	ref|ZP_05988343.1	selenocysteine synthase	Mannheimia haemolytica serotype A2 str. BOVINE
MHA_2666	2591266	2592276	1011	336	2591266	2592360	1095	364	-	Alternate Start	ref|ZP_05989409.1	hypothetical protein COK_1283	Mannheimia haemolytica serotype A2 str. BOVINE
MHA_2723	2659955	2660545	591	196	2659955	2660692	738	245	-	Alternate Start	ref|ZP_05990486.1|	hypothetical protein COK_2376	Mannheimia haemolytica serotype A2 str. BOVINE

## Sheet: Frameshift
Frameshift	Frame #	Start	End	ORF #	Blast Hit	Protein Description	Organism
MHFS1	frame1	2533958	2534053	-2	emb|CBW15324.1	unnamed protein product	Haemophilus parainfluenzae T3T1
	frame2	2533884	2533961	-1
MHFS2	frame1	2565014	2565076	(+)2	ZP_05989711.1	hypothetical protein COK_1589	M.haemolytica serotype A2 str. Bovine
	frame2	2565078	2565143	(+)1
