# Supplementary material for: Transcriptome profile of a bovine respiratory disease pathogen: Mannheimia haemolytica PHL213
Source: BMC Bioinformatics. 2012 Sep 11;13(Suppl 15):S4. doi: 10.1186/1471-2105-13-S15-S4 (PMC3439734; doi:10.1186/1471-2105-13-S15-S4)
Supplement: Additional file 2 — RNA-Seq based expression profile of annotated genes. The sheet labeled as 'MH_Expressed' consists of annotated genes identified as expressed in the RNA-Seq experiment, the observed coverage, average reads per base for each gene and the description of the gene, Sheet 2 labeled as 'MH_NotExpressed' contains annotated genes identified as not expressed in RNA-Seq experiment, the observed coverage, average reads per base for each gene and the description of the gene. [file 1471-2105-13-S15-S4-S2.xlsx]

## Sheet: MH_Expressed
Genes identified as expressed by RNA-Seq, their coverage and average reads per base (RPB)
MH_ID	Coverage	Average RPB	Description
MHA_0001	77.6	13.2	hypothetical protein
MHA_0002	74.9	15.1	hypothetical protein
MHA_0003	95.2	21.3	hypothetical protein
MHA_0004	100	32.1	possible LexA family repressor S24 familyprotease
MHA_0005	87.3	16.5	possible Cro repressor
MHA_0006	92	20.7	possible bacteriophage antirepressor
MHA_0007	77.2	15.2	hypothetical protein
MHA_0008	69.7	12.4	site-specific DNA-methyltransferase(adenine-specific)
MHA_0009	73	12.8	hypothetical protein
MHA_0010	91.6	23.8	possible integrase recombinase
MHA_0011	83.3	14.7	possible site-specific DNA methyltransferase;frameshift
MHA_0013	83.9	23.6	possible bacteriophage packaging protein;frameshift
MHA_0014	91.2	13	possible bacteriophage tail protein
MHA_0015	73.4	13.1	hypothetical protein
MHA_0016	63.4	10.6	hypothetical protein
MHA_0017	100	14.7	hypothetical protein
MHA_0018	99.3	15	possible RelB protein
MHA_0019	100	22.9	hypothetical protein
MHA_0020	98.9	15.7	hypothetical protein
MHA_0022	74.3	8.9	possible bacteriophage tail protein; frameshift
MHA_0027	100	23.7	hypothetical protein
MHA_0028	100	27.3	possible transcriptional regulator
MHA_0029	100	33.1	hypothetical protein
MHA_0031	100	43.2	DNA-directed DNA polymerase I
MHA_0032	100	54.2	outer membrane lipoprotein-sorting protein
MHA_0033	100	44	tryptophan operon repressor TrpR
MHA_0034	100	34.8	transglycosylase
MHA_0035	100	36.4	nitroreductase
MHA_0036	98.6	25.4	ribosomal protein S6--glutamic acid ligase
MHA_0038	100	57.3	malate dehydrogenase
MHA_0039	100	210	ribosomal protein L25
MHA_0040	85.2	14.2	possible integrase recombinase
MHA_0041	84.2	13.8	hypothetical protein
MHA_0043	89.8	10.5	hypothetical protein
MHA_0044	100	26.8	hypothetical protein
MHA_0045	95.2	13.1	possible bacteriophage antirepressor; frameshift
MHA_0046	100	20.6	hypothetical protein
MHA_0049	77.8	14.1	3-deoxy-D-manno-octulosonic acid kinase
MHA_0050	100	81.3	possible ATPase
MHA_0051	96.4	20.5	oligopeptide ABC superfamily ATP bindingcassette transporter, binding protein
MHA_0052	100	28.3	possible MarC family multiple antibioticresistance transporter
MHA_0053	99.6	68.1	peptidylprolyl isomerase
MHA_0054	100	784.8	ribosomal protein S15
MHA_0055	100	38.3	hypothetical membrane protein
MHA_0056	100	59.5	porphoryin biosynthesis protein HemY
MHA_0057	100	68.7	uroporphyrin-III C-methyltransferase
MHA_0058	100	63.5	uroporphyrinogen-III synthase
MHA_0059	100	76.7	hydroxymethylbilane synthase
MHA_0060	100	43.3	aldehyde-alcohol dehydrogenase
MHA_0061	99.4	25	homocysteine S-methyltransferase
MHA_0062	97.7	21.6	APC family amino acid-polyamine-organocationtransporter
MHA_0063	93.4	16.9	hypothetical protein
MHA_0064	96	27.9	N-acetylmuramoyl-L-alanine amidase
MHA_0065	100	17.7	possible ATPase
MHA_0066	100	28	exoribonuclease II
MHA_0067	100	19.4	pantetheine-phosphate adenylyltransferase
MHA_0068	100	32.1	3-deoxy-D-manno-octulosonic-acid transferase
MHA_0069	100	55.1	U32 family peptidase
MHA_0070	99.7	25.7	hypothetical protein
MHA_0071	100	36.8	DNA-directed DNA polymerase III alpha subunit
MHA_0072	95.8	36.4	possible inner membrane protein
MHA_0073	90.5	28.5	possible inner membrane protein
MHA_0074	85.1	14.2	hypothetical protein
MHA_0075	100	38	M17 family leucyl aminopeptidase
MHA_0076	88.3	16.9	cysteine synthase
MHA_0078	100	72.8	transcription termination factor Rho
MHA_0079	85	19.4	hypothetical protein
MHA_0080	80.1	14.9	hypothetical protein
MHA_0083	82.2	20	protein-tyrosine-phosphatase
MHA_0084	99.5	22.3	PTS family mannose porter component IID
MHA_0085	99.2	18.5	PTS family mannose porter component IIC
MHA_0086	100	23.2	PTS family mannose porter component IIB
MHA_0087	88.9	21.1	PTS family mannose porter component IIA
MHA_0088	99.8	29.6	acetylornithine transaminase
MHA_0089	100	38	acetylglutamate kinase
MHA_0090	100	34.3	N-acetyl-gamma-glutamyl-phosphate reductase
MHA_0091	96.1	20	glutathione transferase
MHA_0092	93.7	22.1	FMN reductase
MHA_0093	100	22.8	possible nitroreductase
MHA_0094	91	18.3	organic hydroperoxide reductase
MHA_0095	83.2	16.8	AraC family transcriptional regulator
MHA_0096	100	395.5	purine-nucleoside phosphorylase
MHA_0097	100	219	deoxyribose-phosphate aldolase
MHA_0098	99.8	142.6	CNT family concentrative nucleoside transporter
MHA_0099	100	41.6	peptide-methionine-(S)-S-oxide reductase
MHA_0100	96	30.4	possible glycosyltransferase
MHA_0101	88.3	25.3	possible glycosyltransferase
MHA_0102	87	23.7	hypothetical protein
MHA_0103	84	24.2	possible glycosyltransferase
MHA_0105	88.5	30	PST family polysaccharide transporter
MHA_0106	100	77.8	UDP-N-acetylglucosamine 2-epimerase
MHA_0107	100	67.7	N-acylneuraminate cytidylyltransferase
MHA_0108	100	72.2	N-acetylneuraminate synthase
MHA_0109	89.6	45.1	N-acetylneuraminate synthase
MHA_0110	92.5	19.9	hypothetical protein
MHA_0111	99.9	28.5	primosomal replication factor n prime
MHA_0112	94.9	28.1	RhtB family homoserine threonine resistancetransporter; frameshift
MHA_0113	89.2	14	DMT superfamily drug metabolite transporter
MHA_0114	100	42.9	aspartate transaminase
MHA_0115	100	26.5	isochorismate synthase
MHA_0121	99.6	19.5	micrococcal nuclease
MHA_0122	96.8	23.4	AGCS family alanine:sodium (Na+) symporter
MHA_0123	99.3	29	hypothetical protein
MHA_0124	92.7	22.8	possible membrane protein
MHA_0125	98.4	24.7	crossover junction endodeoxyribonuclease
MHA_0126	100	27.7	hypothetical protein
MHA_0127	98.4	22.8	hypothetical protein
MHA_0128	92.1	12.2	hypothetical protein
MHA_0129	100	24.1	hypothetical protein
MHA_0130	78.7	10.1	hypothetical protein
MHA_0131	95.4	18.1	exodeoxyribonuclease V
MHA_0132	100	30.7	alanine racemase
MHA_0133	100	256.5	superoxide dismutase
MHA_0134	100	40.9	hypothetical protein
MHA_0135	100	30.7	aspartate kinase
MHA_0136	100	28.5	homoserine kinase
MHA_0137	100	51.3	cysteine--tRNA ligase
MHA_0138	81.8	13.3	hypothetical protein
MHA_0139	100	90.2	peptidylprolyl isomerase
MHA_0140	99.5	19.1	AEC family possible malonate efflux carrier
MHA_0141	84.4	17.2	formate dehydrogenase accessory protein
MHA_0143	100	260	formate dehydrogenase alpha subunit; frameshift
MHA_0144	100	191	formate dehydrogenase beta subunit
MHA_0145	100	128.2	formate dehydrogenase gamma subunit
MHA_0146	99.1	31.7	formate dehydrogenase accessory protein
MHA_0147	79.8	39.1	hypothetical protein
MHA_0148	100	80.5	glutathione-disulfide reductase
MHA_0149	81.3	31.2	possible membrane protein
MHA_0150	100	17.9	nitroreductase
MHA_0151	88.7	18.3	possible peptide ABC superfamily ATP bindingcassette transporter, ABC protein
MHA_0152	100	225.9	fructose-bisphosphate aldolase
MHA_0153	100	144.3	phosphoglycerate kinase
MHA_0154	100	41.8	NSS family possible amino acid:sodium (Na+)symporter
MHA_0155	100	24.9	site-specific DNA-methyltransferase(adenine-specific)
MHA_0156	100	54.2	3-dehydroquinate synthase
MHA_0157	100	77.9	shikimate kinase
MHA_0159	99.8	33.9	penicillin-binding protein 1A
MHA_0160	71.1	9.9	possible pilus protein ComA
MHA_0164	72.4	14.6	competence protein E
MHA_0165	100	34.8	N utilization substance B
MHA_0166	100	30.9	thiamine-phosphate kinase
MHA_0167	99.6	20.6	acid phosphatase
MHA_0168	94.4	18.7	RhtB family homoserine threonine resistancetransporter
MHA_0169	65.2	7.9	hypothetical protein
MHA_0170	100	31.1	crossover junction endonuclease RuvA
MHA_0171	99	28.7	crossover junction endonuclease RuvB
MHA_0172	100	37.1	possible arginine ABC superfamily ATP bindingcassette transporter, membrane protein
MHA_0173	94.2	40.1	possible arginine ABC superfamily ATP bindingcassette transporter, membrane protein
MHA_0174	100	36	possible arginine ABC superfamily ATP bindingcassette transporter, binding protein
MHA_0175	97.1	43.8	possible arginine ABC superfamily ATP bindingcassette transporter, ABC protein
MHA_0176	100	82	thiol:disulfide interchange protein
MHA_0177	100	78.1	hypothetical protein
MHA_0179	97.9	22.5	long-chain-fatty-acid--CoA ligase
MHA_0180	100	27.7	possible translation initiation inhibitor
MHA_0181	85	16.8	hypothetical protein
MHA_0182	100	50.2	branched-chain-amino-acid transaminase
MHA_0183	100	76.7	possible glutaredoxin
MHA_0184	98.6	56.4	DNA recombination protein RecR
MHA_0185	92.1	44.9	DNA recombination protein RecR
MHA_0186	100	79.9	hypothetical protein
MHA_0187	100	30.8	DNA recombination protein RecF
MHA_0188	100	17.1	hypothetical protein
MHA_0189	94.1	25.2	prephenate dehydrogenase
MHA_0190	100	22.7	3-deoxy-7-phosphoheptulonate synthase
MHA_0191	87	14.6	heptosyltransferase II (inner core)
MHA_0192	100	230.9	pyruvate kinase
MHA_0193	87.5	18.2	possible phosphohistidine phosphatase
MHA_0194	95.8	62.3	tRNA-dihydrouridine synthase
MHA_0195	100	86.7	factor for inversion stimulation
MHA_0196	100	77	transferrin binding protein A
MHA_0197	100	77.3	transferrin binding protein B
MHA_0198	94.8	24.9	exoribonuclease T
MHA_0199	100	111.7	lactoylglutathione lyase
MHA_0200	100	22.6	DMT superfamily drug metabolite transporter
MHA_0201	89.3	16.4	hypothetical protein; frameshift
MHA_0202	100	16	hypothetical protein
MHA_0203	98.3	25.4	2-amino-4-hydroxy-6-hydroxymethyldihydropteridine diphosphokinase
MHA_0204	100	9.5	hypothetical protein
MHA_0205	100	42.3	polynucleotide adenylyltransferase; frameshiftNTP polymerase
MHA_0206	97.5	48.7	DnaK suppressor protein DskA
MHA_0207	99.8	48.5	possible thiamine ABC superfamily ATP bindingcassette transporter, binding protein
MHA_0208	100	32.5	hypothetical protein
MHA_0210	96.7	18.4	cytosine deaminase
MHA_0211	100	79.9	hypothetical protein
MHA_0212	100	70.8	3-deoxy-manno-octulosonate cytidylyltransferase
MHA_0213	100	65.8	thioredoxin-disulfide reductase
MHA_0214	98.8	23.2	glycerone kinase
MHA_0215	100	25.1	glycerone kinase
MHA_0216	100	39.5	PTS family porter component HPr; frameshiftprotein-N(pi)-phosphohistidine--sugar phosphotransferase
MHA_0217	100	32.6	thiosulfate sulfurtransferase
MHA_0218	100	29.8	thiosulfate sulfurtransferase
MHA_0219	100	65.2	TonB family auxiliary protein ExbB
MHA_0220	100	58.8	TonB family auxiliary protein ExbD
MHA_0221	100	83.3	TonB protein
MHA_0222	100	14.9	cysteine synthase
MHA_0223	100	56.4	cell division protein ZipA
MHA_0224	100	27.8	DNA ligase (NAD(+))
MHA_0225	93.8	16.4	Nramp family metal ion transporter
MHA_0226	94.9	30.4	hypothetical protein
MHA_0227	80.7	19.3	hypothetical protein
MHA_0228	100	218.2	3-oxoacyl-[acyl-carrier-protein] synthase
MHA_0229	78.7	12.2	adenylate cyclase
MHA_0230	99.6	24.2	CPA2 family potassium:proton (K+:H+) antiporter
MHA_0231	97.1	20.9	hypothetical protein
MHA_0232	94.3	18.5	maltoporin
MHA_0233	89.8	12.2	maltose ABC superfamily ATP binding cassettetransporter, ABC protein MalK
MHA_0234	91.3	15.4	maltose ABC superfamily ATP binding cassettetransporter, binding protein MalE
MHA_0235	79.4	11.4	maltose ABC superfamily ATP binding cassettetransporter, membrane protein MalF
MHA_0236	100	18.7	maltose ABC superfamily ATP binding cassettetransporter, membrane protein MalG
MHA_0237	96.3	18.9	alpha-amylase
MHA_0238	97.5	29.5	maltose operon transcriptional regulator
MHA_0239	78.4	11.6	maltodextrin phosphorylase
MHA_0240	76.5	14.6	4-alpha-glucanotransferase
MHA_0241	95.2	20.9	AAE family aspartate:alanine exchanger
MHA_0242	98.9	47.4	lytic murein transglycosylase
MHA_0243	100	80	hypothetical protein
MHA_0244	100	50.7	A G-specific adenine glycosylase
MHA_0245	100	24.1	possible lactoylglutathione lyase
MHA_0246	100	22.2	DMT superfamily drug metabolite transporter
MHA_0247	100	24.7	sugar fermentation transcriptional regulator
MHA_0248	100	82.7	arginine ABC superfamily ATP binding cassettetransporter, membrane protein
MHA_0249	100	24.8	hypothetical protein
MHA_0250	100	87.4	arginine ABC superfamily ATP binding cassettetransporter, ABC protein
MHA_0251	100	50	arginine ABC superfamily ATP binding cassettetransporter, membrane protein
MHA_0252	100	39.7	arginine ABC superfamily ATP binding cassettetransporter, binding protein
MHA_0253	100	101.9	leukotoxin acyltransferase
MHA_0254	100	463.5	leukotoxin
MHA_0255	99.8	40	leukotoxin secretion protein LktB
MHA_0256	98.7	40	MFP family membrane fusion leukotoxin secretionprotein LktD
MHA_0257	98.9	30.4	ABC superfamily ATP binding cassette transporter,binding protein; frameshift
MHA_0258	97.6	22.3	ABC superfamily ATP binding cassettetransporter, membrane protein
MHA_0259	97.2	25.1	acyl-CoA dehydrogenase
MHA_0260	94.3	18.4	hypothetical protein
MHA_0261	100	72	glycerol kinase
MHA_0262	100	53.8	MIP family major intrinsic protein channelprotein
MHA_0263	100	1255.3	peptidoglycan-associated outer membranelipoprotein
MHA_0264	84.5	16	DMT superfamily drug metabolite transporter;frameshift
MHA_0265	100	48	DnaJ family protein
MHA_0266	100	45.6	possible membrane protein
MHA_0267	99.1	28.9	tRNA-dihydrouridine synthase
MHA_0268	100	24.7	hypothetical membrane protein
MHA_0269	100	30.8	fructose-2,6-bisphosphate 2-phosphatase
MHA_0270	100	23.7	pseudouridylate synthase
MHA_0271	100	49.7	glutathione transferase
MHA_0272	91.1	20.7	hypothetical protein
MHA_0273	100	38.3	ABC superfamily ATP binding cassettetransporter, ABC protein
MHA_0274	87	14.6	possible AAA+ superfamily ATPase
MHA_0275	100	39.7	possible membrane protein
MHA_0276	100	40.8	molybdopterin biosynthesis protein MoeA
MHA_0277	86.4	28.3	molybdopterin biosynthesis protein MoeB
MHA_0278	70.8	10.7	hypothetical protein
MHA_0279	94.4	24.7	hypothetical protein
MHA_0280	100	22	possible intracellular septation protein A
MHA_0281	100	56.5	acyl-CoA hydrolase
MHA_0282	100	79	hypothetical protein
MHA_0283	99.2	31.9	[glutamate--ammonia-ligase] adenylyltransferase
MHA_0284	100	52.5	type I site-specific deoxyribonuclease,restriction subunit
MHA_0285	77.8	15.3	type I site-specific deoxyribonuclease,specificity subunit
MHA_0286	92.4	33.1	type I site-specific deoxyribonuclease,methyltransferase subunit
MHA_0287	100	43.3	hypothetical protein
MHA_0288	100	62.1	hypothetical protein
MHA_0289	100	49.9	hypothetical protein
MHA_0290	100	38.7	coproporphyrinogen oxidase
MHA_0291	100	48.6	organic solvent tolerance protein
MHA_0293	96.4	20.5	phosphoenolpyruvate carboxylase
MHA_0296	86.4	13.3	RpoE family DNA-directed RNA polymerase sigmasubunit; frameshift
MHA_0297	100	64	hypothetical protein
MHA_0298	100	68.4	hypothetical protein
MHA_0299	100	352.1	hypothetical protein
MHA_0300	100	56.1	possible membrane protein
MHA_0301	90.9	35.7	transposase
MHA_0303	70.3	11.1	aminotransferase
MHA_0304	100	63.9	GTP-binding protein LepA
MHA_0305	100	57.5	S26 family signal peptidase I
MHA_0306	100	36.7	ribonuclease III
MHA_0307	100	62	GTP-binding protein Era
MHA_0308	99	29.1	DNA recombination protein RecO
MHA_0309	100	37.2	ATP-dependent RNA helicase RhlB
MHA_0310	99.6	40	possible ATPase
MHA_0311	100	32.3	protein disulfide-isomerase
MHA_0312	97.5	20.5	iron (Fe3+) ABC superfamily ATP binding cassettetransporter, ABC protein
MHA_0313	87.6	13.2	iron (Fe3+) ABC superfamily ATP binding cassettetransporter, membrane protein
MHA_0314	100	152.3	iron (Fe3+) ABC superfamily ATP binding cassettetransporter, binding protein
MHA_0315	97.2	538.7	ribosomal protein S2
MHA_0316	100	589.6	elongation factor EF1B
MHA_0317	87.4	14.8	hypothetical protein
MHA_0318	100	123.5	uridine 5'-monophosphate kinase
MHA_0319	100	131.4	peptide chain release factor RF4
MHA_0320	100	137.6	phosphoglycerate mutase
MHA_0321	97.4	26.8	possible M23B family outer membranemetalloprotease
MHA_0322	99.1	23.2	hypothetical protein
MHA_0323	100	34.7	possible outer membrane protein
MHA_0324	96.9	20	hypothetical protein
MHA_0326	100	28.3	ABC superfamily ATP binding cassettetransporter, membrane protein
MHA_0327	100	24	ABC superfamily ATP binding cassettetransporter, ABC protein
MHA_0328	100	43.2	hypothetical protein
MHA_0329	99.3	32.1	adenylosuccinate lyase
MHA_0330	89	23.5	DeoR family transcriptional regulator
MHA_0331	99.3	24.1	4-hydroxybenzoate octaprenyltransferase
MHA_0333	92.9	14.6	type III site-specific deoxyribonuclease,restriction subunit
MHA_0334	100	77.5	DNA topoisomerase (ATP-hydrolyzing) subunit B
MHA_0335	100	39.7	hypothetical protein
MHA_0336	98.6	64.1	hypothetical protein
MHA_0337	94.3	16.4	possible helicase
MHA_0338	93.4	22.2	hypothetical protein
MHA_0339	76.4	11.8	transposase
MHA_0340	100	43	transposase
MHA_0341	100	126.3	hypothetical protein
MHA_0342	100	32	hypothetical protein; frameshift
MHA_0343	100	123.3	hypothetical protein
MHA_0344	98.4	35.3	hypothetical protein
MHA_0345	100	36.6	hypothetical protein
MHA_0346	100	30.5	possible RecB family exonuclease
MHA_0349	99.8	28.8	hypothetical protein
MHA_0350	100	16.4	hypothetical protein
MHA_0351	99	17.4	hypothetical protein
MHA_0352	100	182.4	hypothetical protein
MHA_0353	100	94.6	hypothetical protein
MHA_0354	100	58.8	bifunctional ribonuclease G cytoplasmic axialfilament protein
MHA_0355	100	77	lysine--tRNA ligase
MHA_0357	77.6	29.7	possible bacteriophage tail protein
MHA_0359	76.6	14.4	possible bacteriophage tail protein
MHA_0361	63.1	10.3	possible bacteriophage tail protein
MHA_0362	80.6	14.3	possible bacteriophage tail protein
MHA_0363	88.5	14.3	frameshiftpossible bacteriophage tail protein
MHA_0364	94.7	19.8	hypothetical protein
MHA_0365	94.7	20.8	hypothetical protein
MHA_0366	100	46.6	GMP synthase (glutamine-hydrolyzing)
MHA_0367	91.7	16.4	hypothetical protein
MHA_0368	100	22.5	possible phosphatase
MHA_0369	100	39.5	IMP dehydrogenase
MHA_0370	100	132.1	RND superfamily resistance-nodulation-celldivision acriflavin drug:proton (H+) antiporter
MHA_0371	100	165.5	possible acridine efflux pump AcrA
MHA_0372	100	70.8	possible transcriptional regulator AcrR
MHA_0373	100	49.3	hypothetical protein
MHA_0374	96.7	19.6	possible alkaline phosphatase superfamilyhydrolase
MHA_0375	76	12.1	MFS family major facilitator transporter;frameshift
MHA_0376	99.5	50.4	cell division protein MukB
MHA_0377	100	47.5	chromosome partitioning protein MukE
MHA_0378	100	44.3	chromosome partitioning protein MukF
MHA_0379	100	55	UTP--glucose-1-phosphate uridylyltransferase
MHA_0380	100	51	possible global regulator protein
MHA_0381	100	88	alanine--tRNA ligase
MHA_0383	100	50.9	possible universal stress protein A
MHA_0384	100	44.3	ferric nitrate regulator FnrP
MHA_0385	100	72.3	enoyl-[acyl-carrier-protein] reductase (NADH)
MHA_0386	100	394.3	possible lipoprotein
MHA_0387	100	292.7	possible lipoprotein
MHA_0389	96.4	19.7	exoribonuclease II
MHA_0390	96.1	20	bis(5'-nucleosyl)-tetraphosphatase(symmetrical)
MHA_0391	99.5	38.9	bacteriophage integrase
MHA_0392	100	22.1	hypothetical protein
MHA_0393	100	29.8	possible methyltransferase; frameshift
MHA_0394	100	51.1	hypothetical protein
MHA_0395	100	50.3	hypothetical protein
MHA_0396	100	42.9	hypothetical bacteriophage protein
MHA_0397	100	32.1	single-stranded DNA-binding protein
MHA_0398	82.3	21.9	hypothetical protein
MHA_0399	96.9	29.1	bacteriophage replication protein
MHA_0400	98.5	22.7	hypothetical protein
MHA_0401	100	27.6	hypothetical protein
MHA_0402	100	40.6	hypothetical protein
MHA_0403	100	33.7	hypothetical protein
MHA_0404	100	35.5	hypothetical protein
MHA_0405	100	30	hypothetical protein
MHA_0406	100	49.9	hypothetical protein
MHA_0407	94.8	39	Cro family bacteriophage repressor
MHA_0408	100	85.6	bacteriophage repressor
MHA_0409	94.6	21.1	hypothetical protein
MHA_0410	100	71.9	hypothetical protein
MHA_0411	96.7	26.3	hypothetical protein
MHA_0412	78.8	35.2	hypothetical bacteriophage protein
MHA_0413	100	45.2	bacteriophage tail protein D
MHA_0414	100	53.8	bacteriophage tail protein U
MHA_0415	69.5	10.9	hypothetical protein
MHA_0416	100	54.1	bacteriophage tail protein E
MHA_0417	100	64.7	bacteriophage tail tube protein FII
MHA_0418	100	54	bacteriophage tail sheath protein FI
MHA_0419	73	12.9	hypothetical protein
MHA_0420	100	25.7	hypothetical protein
MHA_0423	87.2	39.4	bacteriophage variable tail fiber protein H
MHA_0424	100	31.8	bacteriophage tail formation protein I
MHA_0425	100	44.3	bacteriophage baseplate assembly protein J
MHA_0426	100	48.4	bacteriophage baseplate assembly protein W
MHA_0427	100	56.2	bacteriophage baseplate assembly protein V
MHA_0428	100	53.7	hypothetical protein
MHA_0429	93.9	27.7	bacteriophage tail protein T
MHA_0430	93.2	21.6	hypothetical protein
MHA_0431	100	23.8	bacteriophage tail synthesis protein S
MHA_0432	100	39.4	bacteriophage tail completion protein R
MHA_0433	100	29	hypothetical protein
MHA_0434	92.5	36.4	hypothetical protein
MHA_0435	90.5	37	bacteriophage tail synthesis protein X
MHA_0436	100	57.3	bacteriophage head completion protein L
MHA_0437	100	59.8	bacteriophage terminase small subunit
MHA_0438	100	60.4	bacteriophage major capsid protein N
MHA_0439	100	60.1	capsid scaffolding protein O
MHA_0440	100	33.6	bacteriophage terminase large subunit
MHA_0441	100	33.1	capsid portal protein Q
MHA_0442	100	738.7	glyceraldehyde-3-phosphate dehydrogenase
MHA_0443	100	30.7	peptide-methionine-(S)-S-oxide reductase
MHA_0444	100	34.1	3-isopropylmalate dehydrogenase
MHA_0445	100	31.4	hypothetical protein
MHA_0446	98.3	26	possible dipeptide ABC superfamily ATP bindingcassette transporter, ABC protein
MHA_0447	91.1	15.1	possible dipeptide ABC superfamily ATP bindingcassette transporter, membrane protein
MHA_0448	73.5	13.9	possible dipeptide ABC superfamily ATP bindingcassette transporter, membrane protein
MHA_0449	95.4	13.7	possible dipeptide ABC superfamily ATP-bindingcassette transporter, binding protein
MHA_0450	90.4	20.6	TyrR family transcriptional regulator
MHA_0451	92	28.1	fumarate hydratase
MHA_0452	100	40.7	hypothetical protein
MHA_0453	100	41.1	diaminopimelate decarboxylase
MHA_0454	100	43.8	glutathione transferase
MHA_0455	100	47.5	U62 family microcin-processing peptidase 2
MHA_0456	100	46.3	ribosomal protein L11 methyltransferase
MHA_0457	95.3	31.8	flavodoxin
MHA_0458	100	42.6	Trk family K+ transporter, membrane protein
MHA_0459	100	28.9	hypothetical protein
MHA_0460	100	44.1	methionyl-tRNA formyltransferase
MHA_0461	97.7	30.6	possible molybdenum (Mo2+) ABC superfamily ATPbinding cassette transporter, ABC protein; frameshift
MHA_0462	66.7	9.5	hypothetical protein
MHA_0463	70.5	18	possible siderophore ABC superfamily ATP bindingcassette transporter, membrane protein
MHA_0464	96.8	32.4	possible siderophore ABC superfamily ATP bindingcassette transporter, ABC protein
MHA_0465	99.8	38.3	possible siderophore ABC superfamily ATP bindingcassette transporter, binding protein
MHA_0466	100	91.9	lipoic acid synthase
MHA_0467	100	35.5	lipoate--protein ligase B
MHA_0468	100	42.9	hypothetical protein
MHA_0469	100	90.5	S11 family serine-type D-Ala-D-Alacarboxypeptidase
MHA_0470	100	47.6	possible lipoprotein
MHA_0471	100	36.2	cell division protein FtsW
MHA_0472	100	47.2	cell division protein FtsI
MHA_0473	100	82.3	hypothetical protein
MHA_0474	95.5	73.9	hypothetical protein
MHA_0475	100	27.8	DMT superfamily drug metabolite transporter
MHA_0476	100	36.8	mannonate dehydratase
MHA_0477	99.5	25.6	FadR family transcriptional regulator
MHA_0479	79.1	16.2	zinc (Zn2+)-dependent dehydrogenase
MHA_0480	77.9	11	TRAP-T family tripartite ATP-independentperiplasmic transporter, binding protein
MHA_0481	60.6	10.5	TRAP-T family tripartite ATP-independentperiplasmic transporter, membrane protein
MHA_0482	77.8	16.3	TRAP-T family tripartite ATP-independentperiplasmic transporter, membrane protein
MHA_0483	75.3	10.9	short-chain dehydrogenase
MHA_0484	100	33.9	carbohydrate kinase
MHA_0485	99.1	24.1	2-dehydro-3-deoxy-phosphogluconate aldolase
MHA_0486	100	47.2	possible outer membrane protein
MHA_0487	100	54.1	DNA mismatch repair protein MutS
MHA_0488	100	37.9	hypothetical protein
MHA_0489	100	64.2	possible competence protein
MHA_0490	100	157	peptidylprolyl isomerase
MHA_0491	100	46.6	thioredoxin
MHA_0492	100	37.3	hypothetical protein
MHA_0493	100	35.5	MFS family major facilitator transporter;frameshift
MHA_0495	100	18.4	hypothetical protein
MHA_0496	100	46.3	possible tRNA modification GTP-binding proteinTrmE
MHA_0497	100	40.8	possible PP-loop superfamily ATPase
MHA_0498	100	39.1	site-specific recombinase XerD
MHA_0499	97.7	114.8	hypothetical protein
MHA_0500	96.3	29.4	glutamate racemase
MHA_0501	69.2	10	hypothetical protein
MHA_0502	100	39.7	possible hydroxyacid dehydrogenase
MHA_0503	100	29.6	chorismate--pyruvate lyase
MHA_0504	95.3	20.6	hypothetical protein
MHA_0505	100	176.9	uridine phosphorylase
MHA_0506	100	15.5	hypothetical protein
MHA_0507	100	68.3	acid phosphatase
MHA_0508	90.9	18.1	possible glycosyltransferase
MHA_0509	100	81.7	proline--tRNA ligase
MHA_0510	100	33.8	hypothetical protein
MHA_0511	100	80.2	chaperone HtpG
MHA_0512	100	15.7	hypothetical protein
MHA_0513	100	32.6	hypothetical protein
MHA_0514	100	23.9	hypothetical protein
MHA_0515	100	37.5	helicase RecG
MHA_0516	100	49	uridine nucleosidase; frameshifturidine ribohydrolase
MHA_0517	100	68.1	phosphomannomutase
MHA_0518	98.5	59.3	possible chromosome partitioning ATPase
MHA_0519	89.5	26.8	capsule polysaccharide biosynthesis proteinPhyB
MHA_0520	96.9	30.9	capsule polysaccharide export protein PhyA
MHA_0521	100	168.8	UDP-N-acetylglucosamine 2-epimerase
MHA_0522	100	242.1	ECA biosynthesis protein WecC
MHA_0523	94.4	115.8	possible capsule biosynthesis protein
MHA_0524	100	191.4	hypothetical protein
MHA_0525	94.8	144.7	hypothetical protein
MHA_0526	99.8	41.1	hypothetical protein
MHA_0527	96.1	43.8	OMA outer membrane auxiliary transporter
MHA_0528	97.1	37.9	MPA2 family cytoplasmic membrane-periplasmicauxiliary-2 transporter
MHA_0529	99.1	26.6	capsule polysaccharide ABC superfamily ATPbinding cassette transporter, membrane protein
MHA_0530	100	42	capsule polysaccharide ABC superfamily ATPbinding cassette transporter, ABC protein
MHA_0531	100	219.5	hypothetical protein
MHA_0532	88.6	15	hypothetical protein
MHA_0533	100	91.1	glucose inhibited cell division protein A
MHA_0534	96.4	19.9	hypothetical protein
MHA_0535	100	41	glucose inhibited division protein B
MHA_0536	84	13.8	GPH family glycoside-pentoside-hexuronide:cationsymporter
MHA_0537	98.9	23.7	xylan 1,4-beta-xylosidase; frameshift1,4-beta-D-xylan xylohydrolase
MHA_0538	100	37.3	possible dehydrogenase
MHA_0539	99.4	36.9	MFS family major facilitator transporter
MHA_0541	71	13.3	hypothetical protein; frameshift
MHA_0542	100	32.1	peroxiredoxin
MHA_0543	100	32.2	histidinol-phosphatase
MHA_0544	100	33.9	hypothetical protein
MHA_0545	100	32.9	hypothetical protein
MHA_0546	100	32.1	possible chaperone
MHA_0547	72	11.9	MFS family major facilitator transporter
MHA_0548	86.1	15.5	hypothetical protein
MHA_0549	100	44.5	possible sugar phosphate isomerase
MHA_0550	100	37.4	peptide chain release factor methyltransferase
MHA_0551	67.4	11.8	hypothetical protein
MHA_0552	100	30.5	hypothetical protein
MHA_0553	100	39	hypothetical protein
MHA_0554	99.7	29.9	hypothetical protein
MHA_0556	100	68	hypothetical protein
MHA_0557	63.2	12.2	hypothetical protein
MHA_0558	100	38.5	hypothetical protein
MHA_0560	97.8	19.1	hypothetical protein
MHA_0561	100	42.8	hypothetical protein
MHA_0562	65	13.2	aldose 1-epimerase
MHA_0563	97.3	46.4	S6 family IgA-specific metalloendopeptidase
MHA_0564	90.4	16.2	molybdopterin-guanine dinucleotide biosynthesisprotein MobAB
MHA_0565	93	36.5	hypothetical protein
MHA_0566	100	79.4	possible protein-disulfide isomerase
MHA_0567	92.5	14.5	possible dehydrogenase; frameshift
MHA_0569	100	22.9	hypothetical protein
MHA_0570	100	39.9	hypothetical protein
MHA_0571	100	43.8	hypothetical protein
MHA_0572	100	52.3	hypothetical protein
MHA_0573	100	74.7	hypothetical protein
MHA_0574	100	42.8	hypothetical protein
MHA_0577	100	13.3	hypothetical protein
MHA_0578	76.4	12	possible chromosome partitioning ATPase Soj
MHA_0579	100	36.8	hypothetical protein
MHA_0580	85.5	17.2	hypothetical protein
MHA_0581	100	12.3	hypothetical protein; frameshift
MHA_0584	86.3	13.9	dipeptide oligopeptide nickel (Ni2+) ABCsuperfamily ATP binding cassette transporter, ABC protein
MHA_0585	89.8	16.3	dipeptide oligopeptide nickel (Ni2+) ABCsuperfamily ATP binding cassette transporter, ABC protein
MHA_0586	100	31.8	carbonate dehydratase; frameshiftcarbonic anhydrase
MHA_0587	93.6	28.2	dethiobiotin synthase
MHA_0588	100	37.4	biotin synthesis protein C
MHA_0589	100	56.2	hypothetical protein
MHA_0590	100	60.5	8-amino-7-oxononanoate synthase
MHA_0591	100	69.4	adenosylmethionine--8-amino-7-oxononanoatetransaminase
MHA_0592	98.3	30.5	phosphatidylserine decarboxylase
MHA_0593	100	64.5	peptidylprolyl isomerase
MHA_0594	100	27	hypothetical protein
MHA_0595	100	27.8	glutamate 5-kinase
MHA_0596	67.2	14.5	possible membrane protein
MHA_0605	86	11.2	hypothetical protein; frameshift
MHA_0606	85.9	14.2	hypothetical protein
MHA_0607	75.6	6.8	possible transposase; frameshift
MHA_0610	85.4	22	hypothetical protein
MHA_0611	91.1	17.6	hypothetical protein
MHA_0612	100	20.9	hypothetical protein
MHA_0620	84.1	14.2	antirestriction protein
MHA_0621	70.2	11.2	hypothetical protein
MHA_0623	100	36.2	hypothetical protein
MHA_0624	66.7	8.5	hypothetical protein
MHA_0635	100	98	hypothetical protein; frameshift
MHA_0636	100	17	hypothetical protein
MHA_0637	97.7	22.8	histidine kinase
MHA_0638	96.6	22.3	methylated-DNA--[protein]-cysteineS-methyltransferase
MHA_0639	100	138	outer membrane protein P1
MHA_0640	100	111.5	possible transcriptional regulator
MHA_0641	100	102.7	cysteine desulfurase
MHA_0642	100	104.3	iron-sulfur (Fe-S) cluster formation proteinNifU
MHA_0643	100	37.3	hypothetical protein
MHA_0644	100	62.5	HesB family iron-sulfur (Fe-S) cluster formationprotein
MHA_0645	98.9	35.4	chaperone HscB
MHA_0646	100	38.7	hypothetical protein
MHA_0647	98.2	20.8	possible endonuclease; frameshift
MHA_0648	100	52.1	chaperone HscA
MHA_0649	100	32.6	hypothetical protein
MHA_0650	100	50.3	ferredoxin
MHA_0651	100	51	hypothetical protein
MHA_0652	95.7	19.1	TDT family tellurite resistance dicarboxylatetransporter
MHA_0653	99.8	18.2	tRNA adenylyltransferase
MHA_0654	96.4	21.8	DNA-(apurinic or apyrimidinic site) lyase
MHA_0655	95.3	22.7	possible membrane protein
MHA_0656	100	26.2	glutamate 5-kinase; frameshiftgamma-glutamyl kinase
MHA_0658	99.8	25	dihydrofolate reductase
MHA_0659	100	93.6	hypothetical protein
MHA_0660	100	40.8	S16 family peptidase DNA repair protein RadA
MHA_0662	93.8	16.4	possible IVSP family Type IV (conjugalDNA-protein transfer-VirB) secretory pathway major pilinprotein PilA
MHA_0663	73.1	8.8	possible IVSP family Type IV (conjugalDNA-protein transfer-VirB) secretory pathway pilusbiogenesis protein PilB
MHA_0664	67	12.2	possible IVSP family Type IV (conjugalDNA-protein transfer-VirB) secretory pathway pilinbiogenesis protein PilC
MHA_0665	79.8	14.7	A24 family prepilin peptidase
MHA_0666	94.8	18.6	dephospho-CoA kinase
MHA_0667	100	19.3	hypothetical protein
MHA_0668	99.4	26.7	DNA-directed DNA polymerase III delta subunit
MHA_0669	100	35.4	possible lipoprotein
MHA_0670	100	91.5	leucine--tRNA ligase
MHA_0671	80.8	10.3	hypothetical protein
MHA_0672	71.3	9.5	hypothetical protein
MHA_0673	100	71.4	serine--tRNA ligase
MHA_0674	100	53.2	tmRNA-binding protein SmpB
MHA_0676	100	21.4	possible DNA-binding protein
MHA_0677	99.1	20.3	hypothetical bacteriophage protein
MHA_0678	99.9	25.7	possible ATPase
MHA_0679	100	27.5	hypothetical protein
MHA_0680	97.9	27.7	hypothetical protein
MHA_0681	100	41.7	hypothetical protein
MHA_0682	83.7	17	pseudouridylate synthase
MHA_0683	87.8	19.7	hypothetical protein
MHA_0684	99.9	25.3	indole-3-glycerol-phosphate synthase
MHA_0685	100	271	hypothetical protein
MHA_0686	100	29.6	possible D-amino acid oxidase
MHA_0687	100	97.7	acyl-[acyl-carrier-protein]--UDP-N-acetylglucosamine O-acyltransferase
MHA_0688	100	79.5	3-hydroxymyristoyl-[acyl-carrier-protein]dehydratase
MHA_0689	100	91.3	UDP-3-O-[3-hydroxymyristoyl] glucosamineN-acyltransferase
MHA_0690	100	132.6	hypothetical protein
MHA_0691	100	89.8	outer membrane protein D15
MHA_0692	100	29.6	M50.004 family peptidase RseP
MHA_0693	100	32.9	phosphatidate cytidylyltransferase
MHA_0694	97.4	22	di-trans,poly-cis-decaprenylcistransferase
MHA_0695	100	27.7	hydroxyacylglutathione hydrolase
MHA_0696	95.9	22.9	biotin synthase
MHA_0697	100	51.2	phosphoenolpyruvate carboxykinase (ATP)
MHA_0699	71.7	8.6	possible septum formation initiator
MHA_0700	100	23.1	2-C-methyl-D-erythritol 4-phosphatecytidylyltransferase
MHA_0701	100	37.8	2-C-methyl-D-erythritol 2,4-cyclodiphosphatesynthase
MHA_0702	100	33.1	possible methanol dehydrogenase; frameshift
MHA_0703	100	23.5	hypothetical protein
MHA_0704	99.2	71.5	LemA family protein
MHA_0705	99.2	34.1	hypothetical protein
MHA_0706	100	28.5	[formate-C-acetyltransferase]-activating enzyme
MHA_0707	100	27.4	CNT family concentrative nucleoside transporterNupC; frameshift
MHA_0708	99.9	25.6	possible adhesin processing protein
MHA_0709	100	33.2	2-methylthioadenine synthetase
MHA_0711	100	30.5	S-methyl-5-thioadenosine phosphorylase
MHA_0712	72.1	15.6	hypothetical protein
MHA_0713	97.2	88.7	peptidylprolyl isomerase
MHA_0714	100	42.4	hypothetical protein
MHA_0715	100	53.6	Dsr family protein DsrE
MHA_0716	100	31.8	possible sulfur oxidation protein DsrF
MHA_0717	100	30.9	possible sulfur oxidation protein DsrH
MHA_0718	100	75.5	possible outer membrane protein
MHA_0719	100	127.3	hypothetical protein
MHA_0720	100	141.6	hypothetical protein
MHA_0721	100	203	DNA-directed RNA polymerase subunit beta
MHA_0722	100	116	hypothetical protein
MHA_0723	100	207.1	DNA-directed RNA polymerase subunit beta prime
MHA_0724	60.4	11.5	hypothetical protein
MHA_0725	100	35.4	glutamate-1-semialdehyde 2,1-aminomutase
MHA_0726	100	28.1	UDP-N-acetyl muramyl pentapeptidephosphotransferase
MHA_0727	99.5	19.1	lipopolysaccharide chain length determinantprotein
MHA_0728	99.6	35	ECA biosynthesis protein WecC
MHA_0729	100	37.3	possible fucosamine acetyl transferase
MHA_0730	90.2	28.4	ECA biosynthesis protein WecE; frameshift
MHA_0731	97.5	57.7	glutamate--ammonia ligase
MHA_0732	95.7	28.8	possible 4-alpha-L-fucosyltransferase
MHA_0733	91.4	22.8	possible 4-alpha-L-fucosyltransferase
MHA_0734	100	30.9	possible UDP-N-acetyl-D-mannosaminuronic acidtransferase
MHA_0735	100	38.9	outer membrane protein P2
MHA_0736	100	32.4	1,4-alpha-glucan branching enzyme
MHA_0737	86.4	34.3	S49 family endopeptidase
MHA_0740	100	39.5	hypothetical protein; frameshift
MHA_0741	100	37.9	possible dipeptide oligopeptide nickel (Ni2+)ABC superfamily ATP binding cassette transporter, ABCprotein DppF
MHA_0742	100	40.9	possible dipeptide oligopeptide nickel (Ni2+)ABC superfamily ATP binding cassette transporter, ABCprotein DppD
MHA_0743	100	38.7	possible dipeptide oligopeptide nickel (Ni2+)ABC superfamily ATP binding cassette transporter, membraneprotein
MHA_0744	100	25.9	hypothetical protein
MHA_0745	96.1	35.7	possible dipeptide oligopeptide nickel (Ni2+)ABC superfamily ATP binding cassette transporter, membraneprotein DppB
MHA_0746	100	34.1	possible dipeptide oligopeptide nickel (Ni2+)ABC superfamily ATP binding cassette transporter, bindingprotein DppA
MHA_0747	100	13.2	hypothetical protein
MHA_0748	92.4	26.3	DNA replication initiation protein A
MHA_0749	100	42.9	heme ABC superfamily ATP binding cassettetransporter, ABC protein
MHA_0750	100	29.6	heme ABC superfamily ATP binding cassettetransporter, membrane protein
MHA_0751	100	49.2	heme ABC superfamily ATP binding cassettetransporter, membrane protein
MHA_0752	100	43.3	cytochrome c maturation protein D
MHA_0754	100	87.3	cytochrome c maturation protein E
MHA_0755	100	70.3	cytochrome c maturation protein F
MHA_0756	94.3	31.3	hypothetical protein
MHA_0757	100	68.9	possible GTP-binding protein
MHA_0758	98.6	57.8	arginine--tRNA ligase
MHA_0759	86	22	hypothetical protein
MHA_0760	100	114.5	outer membrane lipoprotein
MHA_0761	100	35.2	hypothetical protein
MHA_0762	100	72.6	hypothetical protein
MHA_0763	100	139.6	transaldolase
MHA_0765	96	20.5	GMP synthase (glutamine-hydrolyzing)
MHA_0766	100	30	pyridoxine biosynthesis enzyme
MHA_0767	92.6	22.2	bifunctional GntR family transcriptionalregulator aminotransferase
MHA_0768	93.4	29.8	deoxyribonuclease
MHA_0769	86.3	14.9	possible plasmid stabilization protein ParE
MHA_0770	100	28.5	hypothetical protein
MHA_0771	99.5	30.7	DNA-directed DNA polymerase III delta primesubunit
MHA_0772	100	34	dTMP kinase
MHA_0773	99.8	34.9	aminodeoxychorismate lyase
MHA_0774	87.6	11	hypothetical protein
MHA_0775	100	21.8	hypothetical protein
MHA_0776	100	334.7	inorganic diphosphatase
MHA_0777	100	89.4	M48 family peptidase
MHA_0778	100	67	tryptophan--tRNA ligase
MHA_0779	100	17.7	hypothetical protein
MHA_0780	100	40.4	PemK cell division inhibitor
MHA_0781	100	56.3	PemK inhibitor PemI
MHA_0782	99.7	43.8	phosphatase
MHA_0783	100	60.2	prolipoprotein diacylglyceryl transferase
MHA_0784	100	56	hypothetical protein
MHA_0785	100	74	NTP pyrophosphohydrolase
MHA_0787	62.6	8.3	hypothetical protein
MHA_0788	86.9	10.2	hypothetical protein
MHA_0790	100	25	L-lactate dehydrogenase
MHA_0791	63.9	10.1	hypothetical protein; frameshift
MHA_0792	91.8	22.1	possible esterase
MHA_0793	94.2	21.3	possible zinc (Zn2+) alcohol dehydrogenase;frameshift
MHA_0794	97.2	19.7	possible flavin-dependent dehydrogenase
MHA_0795	100	24.3	possible hydrolase; frameshift
MHA_0797	78.4	17.7	possible AcrR family transcriptional regulator
MHA_0798	98.6	27.3	NADPH:quinone reductase
MHA_0799	100	32	hypothetical membrane protein
MHA_0800	100	34	nitroreductase
MHA_0801	100	22.4	flavin reductase
MHA_0802	100	27.3	possible LysR family transcriptional regulator
MHA_0803	95.7	23	possible flavoprotein
MHA_0804	93.6	17.9	hypothetical lipoprotein
MHA_0805	100	117.1	S-adenosylmethionine:2-demethylmenaquinonemethyltransferase
MHA_0806	100	36	MscS family small conductance mechanosensitiveion channel
MHA_0807	100	44.2	pseudouridylate synthase
MHA_0808	100	36.3	dihydropteroate synthase
MHA_0809	100	50.3	possible arsenate reductase
MHA_0810	100	44.1	asparaginase
MHA_0811	99.3	31.3	CPA1 family monovalent cation:proton (H+)antiporter-1
MHA_0812	86.3	24	hypothetical membrane protein
MHA_0813	99.5	17.2	hypothetical protein
MHA_0814	100	71.8	catalase
MHA_0816	100	83.1	chaperone DnaJ
MHA_0817	100	72.5	hypothetical protein
MHA_0818	100	171.9	chaperone DnaK
MHA_0819	100	39	nitrogen regulatory protein PII
MHA_0820	90.9	24.9	hypothetical protein
MHA_0821	97.4	28.9	hypothetical protein
MHA_0822	100	541.7	ribosomal protein S1
MHA_0823	94.3	49.8	integration host factor beta subunit
MHA_0824	76.4	24.4	hypothetical protein
MHA_0825	91.4	22.9	lipopolysaccharideN-acetylglucosaminyltransferase
MHA_0826	100	48.8	orotidine-5'-phosphate decarboxylase
MHA_0827	100	27.1	initiation factor IF1
MHA_0828	96.1	24.9	possible soluble lytic murein transglycosylase
MHA_0829	100	49.9	hypothetical protein
MHA_0830	100	69.8	N utilization substance A
MHA_0831	100	80.9	initiation factor IF2-1
MHA_0832	99.5	24.2	ribosome binding factor A
MHA_0833	100	30.3	tRNA-pseudouridine synthase I
MHA_0834	100	32.5	lytic murein transglycosylase B; frameshift
MHA_0835	100	24.9	cytosine deaminase
MHA_0836	100	48.9	superfamily II helicase
MHA_0837	94.6	57.8	hypothetical protein
MHA_0838	100	125.5	polyribonucleotide nucleotidyltransferase
MHA_0839	100	19.8	phosphate regulon sensor histidine kinase PhoR
MHA_0840	100	40.7	phosphate regulon response regulator PhoB
MHA_0841	100	40.1	phosphate ABC superfamily ATP binding cassettetransporter, ABC protein
MHA_0842	100	37.1	phosphate ABC superfamily ATP binding cassettetransporter, membrane protein
MHA_0843	100	48.3	phosphate ABC superfamily ATP binding cassettetransporter, membrane protein
MHA_0844	100	89.3	phosphate ABC superfamily ATP binding cassettetransporter, binding protein
MHA_0845	99.7	33.8	DNA topoisomerase (ATP-hydrolyzing) ParC
MHA_0846	98.2	32.3	aspartate kinase
MHA_0847	99.9	182	aspartate transaminase
MHA_0848	100	21.9	tetrahydrofolate synthase
MHA_0849	100	57.3	acetyl-CoA carboxylase beta subunit
MHA_0850	75.5	8	hypothetical protein
MHA_0851	67.6	10.8	hypothetical protein
MHA_0852	81.4	13	nucleotide diphosphatase; frameshiftnucleotide pyrophosphatase
MHA_0855	81.5	12.2	ABC superfamily ATP binding cassettetransporter, ABC membrane protein
MHA_0856	87.5	16.1	hypothetical protein
MHA_0857	100	24.7	ribonucleoside-diphosphate reductase
MHA_0858	100	29.3	ribonucleoside-diphosphate reductase
MHA_0860	95.7	22.1	OMR family outer membrane iron receptor
MHA_0861	82.2	10.5	hypothetical protein
MHA_0862	78.6	9.5	possible outer membrane protein
MHA_0863	100	31.1	hypothetical protein
MHA_0864	95.3	18.7	hypothetical protein
MHA_0866	98.3	37.1	possible filamentous hemagglutinin
MHA_0867	96.9	34	hemagglutinin secretion protein FhaC
MHA_0868	99.1	29.7	queuine tRNA-ribosyltransferase
MHA_0870	66.5	10.7	possible competence protein EC
MHA_0871	99.3	37.6	DAACS family dicarboxylate amino acid:sodium(Na+) or proton (H+) symporter
MHA_0872	93.9	17	diacylglycerol kinase
MHA_0873	100	48.8	UDP-sugar diphosphatase
MHA_0874	100	22.9	RpiR family transcriptional regulator
MHA_0875	79.8	23.7	hypothetical protein
MHA_0876	96.9	27.5	exopolyphosphatase
MHA_0877	96	16.1	possible bifunctional P-loopATPase acetyltransferase
MHA_0878	100	33.4	possible metal-dependent hydrolase
MHA_0879	100	39.3	molybdopterin biosynthesis protein largesubunit
MHA_0880	100	47.8	molybdopterin biosynthesis protein smallsubunit
MHA_0881	100	35.8	molybdenum (Mo2+) cofactor biosynthesis enzyme
MHA_0882	100	54.5	molybdenum (Mo2+) cofactor biosynthesis enzyme
MHA_0883	96.9	18.5	possible bifunctional amino acid-bindingprotein DNA-binding protein
MHA_0884	86.5	11.3	possible tetraheme cytochrome c subunit
MHA_0885	97.1	18.3	trimethylamine-N-oxide reductase (cytochrome c)
MHA_0888	96.1	26	citrate (Si)-synthase
MHA_0889	71.6	28.4	isocitrate dehydrogenase (NADP(+))
MHA_0890	100	26	possible outer membrane protein
MHA_0892	99	32.6	hypothetical protein
MHA_0895	100	53.2	2-succinyl-6-hydroxy-2,4-cyclohexadiene-1-carboxylate synthase
MHA_0896	100	29.4	S33 family peptidase
MHA_0897	98.4	29.6	possible ATPase
MHA_0898	93.7	16	hypothetical protein
MHA_0899	91.1	18.7	possible recombinase
MHA_0900	83.3	14.8	possible NTP-binding transposase
MHA_0901	99.3	45.9	S24 family peptidase
MHA_0902	100	19.2	possible transcriptional regulator
MHA_0903	97.1	45.1	possible transposase recombinase
MHA_0904	100	49.2	possible transposase recombinase
MHA_0905	100	62.9	hypothetical protein
MHA_0906	100	71.6	hypothetical protein
MHA_0907	100	35.1	hypothetical protein
MHA_0909	100	48.1	hypothetical protein
MHA_0910	100	36.9	hypothetical protein
MHA_0911	100	18.3	hypothetical protein
MHA_0912	100	26.8	hypothetical protein
MHA_0913	100	37.6	hypothetical protein
MHA_0914	100	33.6	hypothetical protein
MHA_0915	96.8	33.9	hypothetical protein
MHA_0916	100	60.7	hypothetical protein
MHA_0917	100	74.2	hypothetical protein
MHA_0918	100	42	hypothetical protein
MHA_0919	97.4	34	hypothetical protein
MHA_0920	100	25.4	hypothetical protein
MHA_0921	81.9	22.2	hypothetical protein
MHA_0922	100	40.7	hypothetical protein
MHA_0923	100	28.1	hypothetical protein
MHA_0924	100	22.6	hypothetical protein
MHA_0925	79.2	21.9	possible DNA-binding protein
MHA_0927	99.3	26.8	hypothetical protein
MHA_0928	99.9	27.7	Mu bacteriophage protein gp29
MHA_0929	97.2	29	hypothetical protein
MHA_0930	100	24.8	Mu bacteriophage protein G
MHA_0931	97.6	28.8	Mu bacteriophage protein I
MHA_0932	93	18.6	Mu bacteriophage protein T
MHA_0933	86.5	13.2	hypothetical protein
MHA_0934	86.2	23.9	Mu bacteriophage protein gp36
MHA_0935	93	31.6	Mu bacteriophage protein gp37
MHA_0936	93.9	16.2	hypothetical protein
MHA_0937	77.7	19.9	Mu bacteriophage tail sheath protein GpL
MHA_0938	72.9	14.6	bacteriophage tail length determination protein
MHA_0939	95	24.5	Mu bacteriophage DNA circularization protein
MHA_0940	100	22.6	Mu bacteriophage tail protein P
MHA_0941	94.3	31.7	Mu bacteriophage baseplate assembly proteingp45
MHA_0942	99	30.5	hypothetical protein
MHA_0943	100	21.6	Mu bacteriophage protein gp46
MHA_0944	98.5	23.5	Mu bacteriophage tail protein gp47
MHA_0950	90.7	14.6	hypothetical protein
MHA_0951	94.8	18	hypothetical protein
MHA_0952	92.6	16.4	hypothetical protein
MHA_0953	91.3	13.5	hypothetical protein
MHA_0954	81.3	12.3	possible partitioning protein ParB
MHA_0955	87.9	18	site-specific recombinase
MHA_0956	94.8	18.6	hypothetical protein
MHA_0958	64.6	13.4	hypothetical protein
MHA_0961	87.9	21.6	possible helicase
MHA_0962	99.3	29.9	hypothetical protein
MHA_0963	88.4	19.3	competence protein M; possible magnesium (Mg2+)chelatase
MHA_0964	99.3	73.8	possible outer membrane protein
MHA_0965	100	269.2	hypothetical protein
MHA_0966	100	29.4	hypothetical protein
MHA_0967	100	34.8	TorA chaperone
MHA_0968	100	49.1	trimethylamine-N-oxide reductase
MHA_0969	100	36.6	cytochrome TorC
MHA_0970	97	29.9	hypothetical protein
MHA_0971	94.2	20.1	possible phosphohydrolase
MHA_0972	100	106.2	cytochrome c NapC
MHA_0973	100	103.3	cytochrome c NapB
MHA_0974	100	112.5	periplasmic nitrate reductase inner membranequinol dehydrogenase NapH
MHA_0975	100	188.2	periplasmic nitrate reductase quinoldehydrogenase NapG
MHA_0976	100	203.3	nitrate reductase
MHA_0977	100	113.3	periplasmic nitrate reductase maturation proteinNapD
MHA_0978	100	111.4	periplasmic nitrate reductase iron-sulfur[4Fe-4S] cluster assembly protein
MHA_0979	97.1	22.4	NAD(P)H dehydrogenase (quinone)
MHA_0980	100	39.8	hypothetical bacteriophage protein
MHA_0981	65.2	16.4	hypothetical protein
MHA_0982	100	64.7	glutamate decarboxylase
MHA_0983	100	60.6	4-aminobutyrate transaminase
MHA_0984	100	21.4	hypothetical protein
MHA_0986	80.1	12	4-hydroxythreonine-4-phosphate dehydrogenase
MHA_0987	63.7	10.5	KDGT family 2-keto-3-deoxygluconate transporter
MHA_0988	74	14.6	hypothetical protein
MHA_0989	96.2	17.8	DeoR family transcriptional regulator
MHA_0990	100	386.2	ribosomal protein L33
MHA_0991	95.4	398.1	ribosomal protein L28
MHA_0992	81.7	14.3	DNA repair protein RadC
MHA_0993	100	44.7	phosphopantothenate--cysteine ligase
MHA_0994	100	28.8	hypothetical protein
MHA_0995	100	20	hypothetical protein
MHA_0997	100	48.3	dUTP diphosphatase
MHA_0998	100	40	possible transcriptional regulator
MHA_0999	87.7	18.9	hypothetical protein
MHA_1000	100	66.4	cyclic AMP receptor protein
MHA_1001	100	55.9	UDP-N-acetylmuramate dehydrogenase
MHA_1002	100	36.6	biotin--[acetyl-CoA-carboxylase] ligase
MHA_1003	100	26.1	transposase; frameshift
MHA_1004	96.6	21.9	heme-hemopexin utilization protein A
MHA_1005	96	22.7	heme-hemopexin utilization protein B
MHA_1006	78.3	20.6	heme-hemopexin utilization protein C; frameshiftOMR family outer membrane heme:hemopexin receptor HxuC
MHA_1007	100	75.5	heme ABC superfamily ATP binding cassettetransporter, binding protein
MHA_1008	100	108.7	pitrilysin
MHA_1010	99.9	25.3	exodeoxyribonuclease V
MHA_1011	92.2	12.7	hypothetical protein
MHA_1015	95.1	24.8	possible copper (Cu2+)-binding protein
MHA_1016	62.2	32.3	dipeptide ABC superfamily ATP binding cassettetransporter, binding protein; frameshift
MHA_1018	92.3	68.7	ornithine--oxo-acid transaminase; frameshift
MHA_1019	100	57.2	NhaC family sodium:proton (Na+:H+) antiporter
MHA_1020	100	25.6	hypothetical protein
MHA_1021	100	62.5	bifunctional prolinedehydrogenase 1-pyrroline-5-carboxylate dehydrogenase
MHA_1023	97.6	20.6	possible dipeptide ABC superfamily ATP bindingcassette transporter, binding protein; frameshift
MHA_1025	99.7	45.5	galactoside ABC superfamily ATP binding cassettetransporter, membrane protein
MHA_1026	100	67.7	galactoside ABC superfamily ATP binding cassettetransporter, ABC protein
MHA_1027	99.6	137.3	galactoside ABC superfamily ATP binding cassettetransporter, binding protein
MHA_1028	99.9	26.2	possible alpha beta superfamily hydrolase
MHA_1029	100	994.2	ribosomal protein L7 L12
MHA_1030	100	1146.1	ribosomal protein L10
MHA_1031	100	57.9	possible dehydrogenase; frameshift
MHA_1032	100	44	possible 3-oxoacyl-[acyl-carrier-protein]synthase III
MHA_1033	100	46.1	hypothetical protein; frameshift
MHA_1034	100	57.9	3-oxoacyl-[acyl-carrier-protein] synthase
MHA_1035	100	55.9	3-oxoacyl-[acyl-carrier-protein] reductase
MHA_1036	98.8	34.7	hypothetical protein
MHA_1037	100	53.9	possible 3-hydroxylacyl-(acyl carrier protein)dehydratase
MHA_1038	100	63.3	3-oxoacyl-[acyl-carrier-protein] synthase
MHA_1039	90	14.3	hypothetical protein
MHA_1040	100	635.8	ribosomal protein L1
MHA_1041	100	682.4	ribosomal protein L11
MHA_1042	100	525.7	hypothetical protein
MHA_1043	100	148.9	transcription antiterminator NusG
MHA_1044	100	121.8	possible Sec family Type II general secretorypathway preprotein translocase SecE subunit
MHA_1045	100	37.9	PurR family transcriptional regulator
MHA_1046	78.1	18.7	PTS family porter component IIB
MHA_1047	98.4	23.5	PTS family porter component IIC; frameshiftprotein-N(pi)-phosphohistidine--sugar phosphotransferase
MHA_1048	89.4	17.5	SMF family Rossmann fold nucleotide-bindingprotein
MHA_1049	100	74.4	peptide deformylase
MHA_1050	100	109.4	ADP-glyceromanno-heptose 6-epimerase
MHA_1051	100	102.9	3-hydroxydecanoyl-[acyl-carrier-protein]dehydratase
MHA_1052	90.7	31.2	possible S16 family lon protease
MHA_1053	82.6	14.6	hypothetical protein
MHA_1054	100	1897.6	outer membrane protein OmpA
MHA_1055	88.3	15.2	membrane protein
MHA_1056	99.1	16.7	hypothetical protein
MHA_1057	97.6	23.5	possible phosphohydrolase
MHA_1058	100	26.1	AEC family possible malonate efflux carrier
MHA_1059	100	59	peptide chain release factor RF2; frameshiftprotein-synthesizing GTPase
MHA_1060	96	17.5	hypothetical protein
MHA_1061	74	13.5	phosphoprotein phosphatase
MHA_1062	73	9.6	hypothetical protein
MHA_1063	100	37.9	selenide, water dikinase
MHA_1064	100	33.3	NUDIX family phosphohydrolase
MHA_1065	100	30.1	2-octaprenyl-6-methoxyphenol hydroxylase
MHA_1066	93.5	23.2	NCS2 family nucleobase:cation symporter-2
MHA_1067	86.1	18.1	dihydroorotate oxidase
MHA_1068	100	64.6	hypothetical protein
MHA_1069	100	314.8	phosphopyruvate hydratase
MHA_1072	94.2	23.1	hypothetical protein
MHA_1077	86.8	12.9	hypothetical bacteriophage protein
MHA_1081	64.7	8.3	hypothetical protein
MHA_1082	75.7	10.4	hypothetical protein
MHA_1085	76.5	22.5	hypothetical protein
MHA_1086	95.9	16.2	possible bacteriophage antirepressor
MHA_1087	83.3	18.6	hypothetical protein
MHA_1088	93.5	9	hypothetical protein
MHA_1089	88.8	13.9	hypothetical protein
MHA_1090	61.6	10.7	hypothetical protein
MHA_1091	73.8	7.7	hypothetical bacteriophage protein
MHA_1094	72.6	11.3	possible bacteriophage methyltransferase
MHA_1095	75.4	12.6	hypothetical protein
MHA_1096	80.2	11.2	possible integrase recombinase
MHA_1097	95.8	20.9	homoserine O-acetyltransferase
MHA_1099	91.1	24.8	possible membrane protein
MHA_1100	68.5	13.8	formyltetrahydrofolate deformylase
MHA_1101	98.5	67.5	DNA-binding protein H-NS
MHA_1102	100	64.1	hypothetical protein
MHA_1103	90.6	22.9	NhaC family sodium:proton (Na+:H+) antiporter
MHA_1104	98.7	29	short-chain alcohol dehydrogenase
MHA_1105	95.5	26.1	tryptophan synthase
MHA_1106	98.1	22.3	tryptophan synthase
MHA_1107	66.7	13	hypothetical protein
MHA_1109	100	42.2	possible LexA family repressor S24 familyprotease
MHA_1110	71.1	11.1	hypothetical protein
MHA_1112	92.5	19.5	DMT superfamily drug metabolite transporter
MHA_1114	73.7	9.9	possible Lhr family helicase
MHA_1115	99.8	18.3	PTS family fructose (fru) porter component IIBC
MHA_1116	93	15	1-phosphofructokinase
MHA_1117	90.4	16.5	PTS family fructose (fru) porter component IIA
MHA_1118	99.8	45.4	glycerol phosphotransferase
MHA_1119	100	51.4	bifunctional NagC family transcriptionalregulator sugar kinase
MHA_1120	95	16.7	hypothetical protein
MHA_1121	100	23.7	hypothetical protein
MHA_1122	96.5	23.1	acid phosphatase
MHA_1123	100	67.7	possible RNA-binding protein
MHA_1124	76.4	12.3	hypothetical protein
MHA_1125	100	22.1	beta 1,4 glucosyltransferase
MHA_1126	93.9	23.7	heptosyltransferase III
MHA_1127	100	31.6	argininosuccinate synthase
MHA_1128	98.5	20.6	ribonuclease H
MHA_1129	87	11.1	hypothetical protein
MHA_1130	100	19.6	colicin V production protein
MHA_1131	96.6	24.3	amidophosphoribosyltransferase
MHA_1132	86.2	25.6	hypothetical protein
MHA_1133	100	57.7	membrane-bound lytic murein transglycosylase
MHA_1134	83.2	15.7	exodeoxyribonuclease VII
MHA_1135	79.6	12.9	chromosome partitioning ATPase
MHA_1136	72	10	replicative DNA helicase DnaB
MHA_1140	65.8	8.7	hypothetical protein; frameshift
MHA_1142	91.4	13.7	hypothetical protein
MHA_1143	88	10.1	hypothetical protein
MHA_1144	61.3	8.5	single-stranded DNA-binding protein
MHA_1146	97.8	16.3	NADPH:quinone reductase; frameshiftquinone dehydrogenase
MHA_1149	95.9	15.9	CDF family cation diffusion facilitator
MHA_1150	79.3	18.7	ACR3 family arsenical resistance transporter;frameshift
MHA_1151	97.7	14.3	possible MerR family transcriptional regulator
MHA_1153	100	17.9	hypothetical protein
MHA_1154	100	28.8	hypothetical protein
MHA_1155	83.3	51	possible membrane protein
MHA_1156	100	87.7	possible MarR family transcriptional regulator
MHA_1157	100	76.2	DMT superfamily drug metabolite transporter
MHA_1158	100	104.5	MFS family major facilitator tetracyclinetransporter
MHA_1162	100	35.6	NADPH:quinone reductase; frameshiftquinone dehydrogenase
MHA_1163	98.2	33.3	multicopper (Cu2+) oxidase
MHA_1164	100	27.7	possible metal-binding protein
MHA_1167	84.1	11.5	possible dehydrogenase
MHA_1169	63.5	6.9	hypothetical protein
MHA_1170	84.2	13.5	hypothetical protein
MHA_1171	82.6	15.2	DNA topoisomerase TopA
MHA_1174	61.5	8.1	possible heme utilization protein
MHA_1176	66.7	14.7	hypothetical protein
MHA_1178	78.9	11.1	hypothetical protein
MHA_1181	65.5	16	hypothetical protein
MHA_1182	95.4	16.4	hypothetical protein
MHA_1183	99.7	17.1	hypothetical protein
MHA_1184	93.2	19	possible membrane protein
MHA_1185	87.8	13.3	hypothetical protein
MHA_1188	94.4	13.1	hypothetical protein
MHA_1191	72.8	10.7	hypothetical protein
MHA_1192	73.9	10.8	hypothetical protein
MHA_1193	83.5	15.4	possible lipoprotein
MHA_1194	79	12.7	hypothetical protein
MHA_1195	80.2	14.2	hypothetical protein
MHA_1196	88.4	10.4	hypothetical protein
MHA_1197	83.5	13.6	hypothetical membrane protein
MHA_1198	100	20.8	hypothetical protein
MHA_1199	76.7	10.5	hypothetical protein
MHA_1200	82	9.6	hypothetical protein; frameshift
MHA_1202	97.2	21.8	hypothetical protein
MHA_1203	100	41.3	hypothetical membrane protein
MHA_1204	100	17.3	hypothetical protein
MHA_1205	100	36.1	hypothetical protein
MHA_1206	78.7	13.1	hypothetical membrane protein
MHA_1207	83.4	11	hypothetical protein
MHA_1211	68.5	11.9	hypothetical protein
MHA_1212	83.3	12.1	hypothetical protein
MHA_1216	72.4	10.5	antirestriction protein
MHA_1218	100	55.4	hypothetical protein
MHA_1219	60.3	8.5	hypothetical protein
MHA_1221	96.5	17.7	hypothetical protein
MHA_1222	97.5	26.2	1,4-alpha-glucan branching enzyme
MHA_1223	89.7	17	glycogen debranching enzyme
MHA_1224	79.7	13.5	glucose-1-phosphate adenylyltransferase
MHA_1225	100	23.6	starch synthase
MHA_1226	98	20.9	glycogen phosphorylase; frameshift
MHA_1227	96.1	20.2	rRNA methyltransferase
MHA_1228	100	59	NAD(P)(+) transhydrogenase (B-specific)
MHA_1229	99.8	58.1	NAD(P)(+) transhydrogenase (B-specific)
MHA_1230	90.1	14	LysR family transcriptional regulator
MHA_1231	100	41.6	aspartate-semialdehyde dehydrogenase
MHA_1232	69.6	17	hypothetical protein
MHA_1234	81.2	14.4	bacteriophage protein
MHA_1235	63.8	9.8	bacteriophage integrase
MHA_1236	100	142.7	Sec family Type II general secretory pathwaypreprotein translocase SecG
MHA_1237	98.9	24	DNA topoisomerase TopB
MHA_1238	100	24	M74 family murein endopeptidase
MHA_1239	100	39.7	chorismate synthase
MHA_1240	80.9	14.2	MscS family small conductance mechanosensitiveion channel
MHA_1241	88.9	15.8	O-succinylbenzoate--CoA ligase
MHA_1242	97.4	23.9	DNA replication inhibitor SeqA
MHA_1243	97.8	22.2	possible alpha beta superfamily hydrolase
MHA_1244	100	26.5	possible S-adenosyl-L-methionine-dependentmethyltransferase
MHA_1245	100	29.7	PurR family transcriptional regulator
MHA_1246	100	30	possible DedA family membrane protein
MHA_1247	100	42.1	hypothetical protein
MHA_1248	89.7	14.1	dCTP deaminase
MHA_1250	76.8	13	LysE family L-lysine exporter
MHA_1251	99.2	75.1	rod shape-determining protein MreB
MHA_1252	94.7	27.9	rod shape-determining protein MreC
MHA_1253	100	35.2	rod shape-determining protein MreD
MHA_1254	100	36.2	possible recombination ATPase
MHA_1255	96.9	20.7	zinc (Zn2+) ABC superfamily ATP binding cassettetransporter, membrane protein
MHA_1256	99.1	42.7	possible glutamine amidotransferase
MHA_1257	100	29.7	geranyltranstransferase
MHA_1258	100	31.5	exodeoxyribonuclease VII
MHA_1259	97.8	23.1	possible iron-sulfur (Fe-S) protein
MHA_1260	99.1	59.8	N-acylglucosamine-6-phosphate 2-epimerase
MHA_1261	100	52.8	possible N-acylmannosamine kinase
MHA_1262	100	81.6	N-acetylneuraminate lyase
MHA_1263	89	14.4	hypothetical protein
MHA_1264	89.5	24.2	hypothetical protein
MHA_1265	99	9.5	hypothetical protein
MHA_1266	100	44.3	possible LexA family transcriptionalregulator S24 family protease
MHA_1268	100	34.1	bacteriophage DNA-binding protein Ner
MHA_1269	87.9	24.3	MuA transposase; frameshift
MHA_1271	63.2	19.6	hypothetical bacteriophage protein
MHA_1277	97.7	28.8	possible hemin ABC superfamily ATP bindingcassette transporter, binding protein HbpA
MHA_1278	100	46.1	flavodoxin
MHA_1279	100	29.3	hypothetical protein
MHA_1280	95.1	16.9	AsnC family transcriptional regulator
MHA_1281	95.4	34.5	aspartate--ammonia ligase
MHA_1282	100	425.6	H(+)-transporting two-sector ATPase, F(1)epsilon subunit
MHA_1283	100	467.5	H(+)-transporting two-sector ATPase, F(1) betasubunit
MHA_1284	100	338.9	H(+)-transporting two-sector ATPase, (F1) gammasubunit
MHA_1285	100	389	H(+)-transporting two-sector ATPase, (F1) alphasubunit
MHA_1286	100	447.8	H(+)-transporting two-sector ATPase, F(1) deltasubunit
MHA_1287	100	442.3	H(+)-transporting two-sector ATPase, F(1) betasubunit
MHA_1288	100	353.1	H(+)-transporting two-sector ATPase, F(0)subunit C
MHA_1289	100	237.4	H(+)-transporting two-sector ATPase, F(0)subunit A
MHA_1290	100	196.6	H(+)-transporting two-sector ATPase, F(0)subunit I
MHA_1292	100	31	carbamoyl-phosphate synthase(glutamine-hydrolyzing)
MHA_1293	100	20.1	hypothetical protein
MHA_1294	99.2	29.6	carbamoyl-phosphate synthase(glutamine-hydrolyzing)
MHA_1295	78.6	20.5	L-arabinose isomerase; frameshift
MHA_1296	99.1	30.7	possible dehydrogenase
MHA_1297	100	28.8	hypothetical protein; frameshift
MHA_1298	100	26	TRAP-T family tripartite ATP-independentperiplasmic transporter, membrane protein
MHA_1299	100	29.7	TRAP-T family tripartite ATP-independentperiplasmic transporter, membrane protein
MHA_1300	98.9	23.4	TRAP-T family tripartite ATP-independentperiplasmic transporter, binding protein
MHA_1301	86.5	21.5	TRAP-T family tripartite ATP-independentperiplasmic transporter, binding protein
MHA_1302	100	27.1	ribose ABC superfamily ATP binding cassettetransporter, ABC protein
MHA_1303	100	18.7	ribose ABC superfamily ATP binding cassettetransporter, membrane protein
MHA_1304	98.9	29.6	ribose ABC superfamily ATP binding cassettetransporter, binding protein
MHA_1305	100	22	gluconolactonase
MHA_1306	97.1	33.5	sugar kinase
MHA_1307	100	81.5	hypothetical protein
MHA_1309	60.4	10.2	hypothetical protein
MHA_1310	98	56.6	glycerol-3-phosphate dehydrogenase
MHA_1311	96.8	49.4	hypothetical protein
MHA_1312	100	33	M24B subfamily Xaa-Pro aminopeptidase P
MHA_1315	100	26.5	fructose-bisphosphatase; frameshiftfructose-1,6-bisphosphatase
MHA_1316	86.8	112.4	hypothetical protein
MHA_1317	97.9	28	thymidine kinase
MHA_1318	100	25	arylsulfatase regulator
MHA_1319	95.4	20	arylsulfatase
MHA_1320	92.7	14.8	SSS family solute:sodium (Na+) symporter
MHA_1321	87	13.1	Crp Fnr family transcriptional regulator
MHA_1322	95.2	17.6	possible membrane protein
MHA_1323	94.5	21.6	M22 family non-peptidase
MHA_1324	100	32.6	3-deoxy-7-phosphoheptulonate synthase
MHA_1325	96.8	36.3	hypothetical protein
MHA_1326	97.8	35.7	cell division protein FtsK
MHA_1327	100	32.9	possible Lrp family transcriptional regulator
MHA_1328	86.4	16.7	ribonuclease D
MHA_1330	94.2	19	dethiobiotin synthase
MHA_1331	70.5	8.5	hypothetical protein
MHA_1332	100	28.9	possible methyltransferase
MHA_1333	96.3	17.2	hypothetical membrane protein
MHA_1334	98.3	20.4	hypothetical protein
MHA_1335	99.6	38.5	DNA topoisomerase TopA
MHA_1336	78.6	9.2	possible LysR family transcriptional regulator
MHA_1337	100	31.3	hypothetical protein
MHA_1338	88.5	14.1	ABC superfamily ATP binding cassettetransporter, binding protein
MHA_1339	96.6	21.1	glutamate dehydrogenase (NADP(+))
MHA_1340	100	73.5	SmpA family lipoprotein
MHA_1341	100	23.9	nucleoid protein
MHA_1342	100	50	hypothetical protein
MHA_1343	100	30.1	hypothetical protein
MHA_1344	83.2	15.8	hypothetical protein
MHA_1345	100	42.1	possible transcriptional regulator
MHA_1346	92.7	25.6	OMR family outer membrane receptor
MHA_1347	93.6	13.8	methylenetetrahydrofolate reductase (NAD(P)H)
MHA_1348	90.9	19.1	hypothetical protein
MHA_1349	100	41.8	UDP-glucose 4-epimerase
MHA_1350	100	15.4	hypothetical protein
MHA_1351	95.8	24.2	tetraacyldisaccharide 4'-kinase
MHA_1354	62.1	11.4	hypothetical protein
MHA_1355	96.9	38.9	possible Fic family filamentation induced bycAMP cell division protein
MHA_1356	100	85.1	S14 family endopeptidase ClpX
MHA_1357	100	77	S14 family endopeptidase ClpP
MHA_1358	100	21.6	possible iron-sulfur (Fe-S) assembly protein
MHA_1359	95.8	21.9	possible methyltransferase
MHA_1360	78.2	14.3	anthranilate phosphoribosyltransferase
MHA_1361	100	14.9	hypothetical protein
MHA_1362	74.8	12.6	anthranilate synthase subunit II
MHA_1363	98.9	16.1	anthranilate synthase subunit I
MHA_1364	100	55.6	possible RNA-binding protein
MHA_1365	100	55.7	pseudouridylate synthase
MHA_1366	97.3	25.2	DASS family divalent anion:sodium (Na+)symporter
MHA_1367	84.9	13.8	AT family autotransporter adhesin
MHA_1368	91.5	14.3	NR family nicotinamide ribonucleoside uptakepermease
MHA_1369	82.2	14.5	4-alpha-glucanotransferase
MHA_1372	98.9	25	phosphoribosylamine--glycine ligase
MHA_1373	98	12.7	hypothetical protein
MHA_1374	100	987.2	ribosomal protein S6
MHA_1375	100	713.3	primosomal replication protein N
MHA_1376	100	610.1	ribosomal protein S18
MHA_1377	100	647.3	ribosomal protein L9
MHA_1378	100	34.5	DNA-directed DNA polymerase III epsilon subunit
MHA_1379	100	116.9	ABC superfamily ATP binding cassettetransporter, ABC protein
MHA_1382	75.1	9	hypothetical protein
MHA_1384	100	33	NADH dehydrogenase (ubiquinone)
MHA_1385	100	39.9	NADH dehydrogenase (ubiquinone)
MHA_1386	100	37.2	NADH dehydrogenase (ubiquinone)
MHA_1387	100	38.8	possible membrane protein
MHA_1388	100	30.3	NADH dehydrogenase (ubiquinone)
MHA_1389	100	28.5	NADH dehydrogenase (ubiquinone)
MHA_1390	100	31.1	NADH dehydrogenase (ubiquinone)
MHA_1391	100	31.7	hypothetical protein
MHA_1392	100	37	lipid A acyltransferase
MHA_1393	99.4	70.8	adenine phosphoribosyltransferase
MHA_1394	100	44.2	DNA-directed DNA polymerase III gamma and tausubunits
MHA_1395	100	34.3	ABC superfamily ATP binding cassettetransporter, ABC protein
MHA_1396	100	20.7	ABC superfamily ATP binding cassettetransporter, membrane protein
MHA_1397	100	31.7	possible molybdenum (Mo2+) ABC superfamily ATPbinding cassette transporter, binding protein
MHA_1398	100	35.8	possible molybdenum (Mo2+) ABC superfamily ATPbinding cassette transporter, membrane protein
MHA_1399	100	30.4	possible molybdenum (Mo2+) ABC superfamily ATPbinding cassette transporter, membrane protein
MHA_1400	100	26.1	possible oligoketide cyclase lipid transportprotein
MHA_1401	100	24.9	hypothetical protein
MHA_1403	99.5	25.4	MFS family major facilitator transporter ProP
MHA_1404	99.8	38.6	M20C subfamily Xaa-His dipeptidase
MHA_1406	77.4	13.5	hypothetical protein
MHA_1407	94.3	18	possible outer membrane protein
MHA_1408	96.4	102.5	xanthine phosphoribosyltransferase; frameshift
MHA_1409	100	50.1	guanylate kinase
MHA_1410	100	92.7	possible RND superfamilyresistance-nodulation-cell division antiporter
MHA_1411	99	13.4	hypothetical protein
MHA_1412	91.3	18.1	hypothetical protein
MHA_1413	98.9	24.5	tetrathionate reductase subunit A
MHA_1414	95.9	23.1	tetrathionate reductase subunit C
MHA_1415	92.5	21.9	tetrathionate reductase subunit B
MHA_1416	73.3	10.1	hypothetical protein
MHA_1418	100	26.2	hypothetical protein
MHA_1419	71.7	13.9	possible PIN domain DNA-binding protein
MHA_1420	100	32.5	tetrathionate reductase regulon sensor histidinekinase
MHA_1421	97.7	23.9	tetrathionate reductase regulon responseregulator
MHA_1422	94.6	31.5	PP-loop superfamily ATPase MesJ
MHA_1423	100	27.5	3-demethylubiquinone-9 3-O-methyltransferase
MHA_1424	100	21.2	deoxyribonuclease (pyrimidine dimer)
MHA_1425	73.8	18	hypothetical protein
MHA_1426	100	79.4	DNA topoisomerase (ATP-hydrolyzing) subunit A
MHA_1427	100	49	ABC superfamily ATP binding cassettetransporter, ABC protein
MHA_1428	100	50	hypothetical protein
MHA_1429	100	45.1	hypothetical protein
MHA_1430	99.9	27.7	possible OLD family overcome lysogenizationdefect ATP-dependent nuclease
MHA_1431	100	38.3	ABC superfamily ATP binding cassettetransporter, ABC protein
MHA_1432	100	45.3	ABC superfamily ATP binding cassettetransporter, membrane protein
MHA_1433	95.6	56.9	ABC superfamily ATP binding cassettetransporter, binding protein
MHA_1434	100	30.4	ABC superfamily ATP binding cassettetransporter, binding protein
MHA_1435	100	29.3	ABC superfamily ATP binding cassettetransporter, binding protein
MHA_1436	100	50.3	methionine adenosyltransferase
MHA_1437	100	24.3	possible hydrolase
MHA_1438	96.9	12.5	possible competence regulator
MHA_1439	90.8	20	ribonuclease
MHA_1440	82.4	19.8	hypothetical protein
MHA_1441	100	61.6	NADH dehydrogenase
MHA_1442	97.1	23.3	iron (Fe3+) ABC superfamily ATP binding cassettetransporter, binding protein
MHA_1443	98.1	22.6	LIV-E family branched chain amino acid exporter,membrane protein
MHA_1444	100	16.7	hypothetical protein
MHA_1445	81	12.1	NCS2 family nucleobase:cation symporter-2
MHA_1446	100	74	preprotein translocase subunit SecF
MHA_1447	100	89.4	preprotein translocase subunit SecD
MHA_1448	100	154	preprotein translocase subunit YajC
MHA_1450	100	45.9	possible transcriptional regulator
MHA_1451	100	26.4	aldose 1-epimerase
MHA_1452	100	25.3	galactokinase
MHA_1453	96.9	27.1	UDP-glucose--hexose-1-phosphateuridylyltransferase
MHA_1454	98.5	23.1	tRNA (uracil-5-)-methyltransferase
MHA_1455	100	37.8	beta-N-acetylhexosaminidase
MHA_1456	79.4	13.8	tellurium resistance protein TerC
MHA_1457	100	105.3	phosphoheptose isomerase
MHA_1458	100	35	hypothetical protein
MHA_1459	100	55.5	hypothetical protein
MHA_1460	100	41.1	xanthosine triphosphate pyrophosphatase
MHA_1461	94.6	24	acyltransferase
MHA_1462	95.3	22	nitrate nitrite sensor histidine kinase, NarQ
MHA_1463	99.9	36.4	HAD superfamily haloacid hydrolase
MHA_1464	100	48.1	lipoprotein PlpD
MHA_1465	97.6	21.7	recombination protein J
MHA_1466	100	51	protein disulfide-isomerase
MHA_1467	93.8	24.1	M23B subfamily peptidase
MHA_1468	76.6	12.8	possible zinc (Zn2+) ABC superfamily ATP bindingcassette transporter, ABC protein
MHA_1469	100	47	oxoglutarate dehydrogenase(succinyl-transferring)
MHA_1470	100	56.5	oxoglutarate dehydrogenase(succinyl-transferring)
MHA_1471	100	60.9	succinate--CoA ligase (ADP-forming)
MHA_1472	100	56.1	succinate--CoA ligase (ADP-forming)
MHA_1473	98.5	37.9	AGSC family alanine:sodium (Na+) symporter
MHA_1474	85.1	14.7	hypothetical protein
MHA_1475	62.8	7.7	hypothetical protein
MHA_1476	100	5388.5	hypothetical protein
MHA_1477	100	29	hypothetical protein
MHA_1478	99	36.6	hypothetical protein
MHA_1479	66.3	9.5	hypothetical protein
MHA_1480	100	17.9	hypothetical protein
MHA_1482	87.2	26.5	bacteriophage tail protein
MHA_1486	90.1	16.9	possible bacteriophage tail protein
MHA_1487	84.2	10.1	possible bacteriophage tail protein
MHA_1488	78.1	11.6	possible bacteriophage tail protein
MHA_1489	100	55.5	hypothetical protein
MHA_1490	100	16	hypothetical protein
MHA_1491	90	13.9	hypothetical protein
MHA_1492	62.4	8.7	hypothetical protein
MHA_1493	84.9	13.3	hypothetical protein
MHA_1494	72.7	9	possible bacteriophage tail protein
MHA_1495	69	10.7	possible bacteriophage tail protein
MHA_1496	100	14.7	hypothetical protein
MHA_1497	88	16.1	hypothetical protein
MHA_1498	74.9	12.5	S14 family bacteriophage protease
MHA_1499	84.1	14.4	bacteriophage capsid protein
MHA_1500	92.4	14.3	hypothetical protein
MHA_1501	95.9	19.6	bacteriophage terminase large subunit
MHA_1503	87	12.2	hypothetical protein
MHA_1504	100	17.4	hypothetical protein
MHA_1505	67.8	7.7	hypothetical protein
MHA_1506	94	19.6	possible chitinase
MHA_1507	61.5	14.9	hypothetical protein
MHA_1508	93.7	29.8	hypothetical protein; frameshift
MHA_1509	100	68.5	glucose-6-phosphate isomerase
MHA_1510	97.2	35	hypothetical protein
MHA_1511	100	23.9	PP-loop superfamily ATPase
MHA_1512	100	23.9	6-pyruvoyltetrahydropterin synthase
MHA_1513	96.4	23.9	hypothetical protein
MHA_1514	99.9	115.1	outer membrane lipoprotein PlpE
MHA_1517	95.6	29.9	hypothetical protein
MHA_1521	100	20.8	hypothetical protein
MHA_1523	93.1	17.7	selenocysteine lyase
MHA_1524	100	75.7	6-phosphofructokinase; frameshiftphosphofructokinase I
MHA_1525	99.4	21.4	hypothetical protein
MHA_1526	94.6	42.2	thiamine biosynthesis protein ThiI
MHA_1527	100	45.9	bifunctional methylenetetrahydrofolatedehydrogenase methylenetetrahydrofolate cyclohydrolase
MHA_1532	94.9	24.7	exo-alpha-sialidase
MHA_1533	100	31.6	hypoxanthine phosphoribosyltransferase
MHA_1534	100	33.6	U62 family microcin-processing peptidase 1
MHA_1535	100	39.8	hypothetical protein
MHA_1536	100	29.6	hypothetical protein
MHA_1537	100	34.8	possible membrane protein
MHA_1538	100	30.5	3-polyprenyl-4-hydroxybenzoate decarboxylase
MHA_1539	95	12.7	hypothetical protein
MHA_1540	74.5	12.9	possible transcriptional regulator
MHA_1541	63	9	OMR family outer membrane siderophore receptor
MHA_1542	72.9	11	possible siderophore esterase
MHA_1544	88.5	21.5	possible transcriptional regulator; frameshift
MHA_1545	100	14.1	possible SirA response regulator
MHA_1546	100	79.8	hypothetical protein
MHA_1547	100	87.9	queuine tRNA-ribosyltransferase
MHA_1548	100	63	hypothetical protein
MHA_1549	94.5	35.4	CDP-diacylglycerol--glycerol-3-phosphate3-phosphatidyltransferase
MHA_1550	98.6	28.4	exinuclease UvrC
MHA_1551	100	17.4	hypothetical protein
MHA_1552	100	846.5	ribosomal protein L20
MHA_1553	100	836	ribosomal protein L35
MHA_1554	100	431.4	hypothetical protein
MHA_1555	100	97.8	initiation factor IF3
MHA_1556	100	23.1	ATP-dependent helicase RecQ
MHA_1557	96.1	19.9	possible frataxin family protein
MHA_1559	100	40.4	O-sialoglycoprotein endopeptidase
MHA_1560	100	61.3	DNA uptake lipoprotein ComL
MHA_1561	96.2	38.4	pseudouridylate synthase
MHA_1562	96.8	30.1	lipid A acyltransferase
MHA_1563	100	64.6	dihydrodipicolinate synthase
MHA_1564	99.8	23.8	HAAAP family hydroxy aromatic amino acidpermease
MHA_1565	99.6	28.6	L-serine ammonia-lyase
MHA_1566	85.7	15.7	phosphoribosylaminoimidazolecarboxamideformyltransferase
MHA_1568	100	24.6	possible acetyltransferase
MHA_1569	87.1	12.6	S13 family serine-type D-Ala-D-Alacarboxypeptidase
MHA_1570	100	61.5	transcription elongation factor GreA
MHA_1571	100	56	nucleoside-diphosphate kinase
MHA_1572	100	50.3	methionine--tRNA ligase
MHA_1573	100	25	O-succinylbenzoate-CoA synthase
MHA_1574	100	37	pseudouridylate synthase
MHA_1575	100	33.9	MFS family major facilitator transporter
MHA_1576	100	24.8	tRNA (uracil-5-)-methyltransferase
MHA_1577	100	32.1	dGTPase
MHA_1578	100	54.4	hypothetical protein
MHA_1579	97.4	12.4	hypothetical protein
MHA_1580	100	27.3	SNF2 family helicase
MHA_1582	91.9	44	hypothetical protein
MHA_1583	100	51.1	hypothetical protein
MHA_1584	100	44.6	pseudouridylate synthase
MHA_1585	100	22.4	N-acetylmuramoyl-L-alanine amidase
MHA_1586	100	41.5	competence protein J
MHA_1587	100	39.1	orotate phosphoribosyltransferase
MHA_1589	100	38.7	methionine synthase; frameshift5-methyltetrahydrofolate--homocysteineS-methyltransferase
MHA_1590	100	39.5	cystathionine beta-lyase
MHA_1591	96.9	32.5	possible disulfide bond formation protein DsbB
MHA_1592	84	14.5	NhaB family sodium:proton (Na+:H) antiporter
MHA_1593	92.1	39.6	FadR family transcriptional regulator
MHA_1594	99.6	36.8	ATPase PhoH
MHA_1596	100	92.1	transketolase
MHA_1598	100	74.2	ribosomal protein L31
MHA_1600	76.6	12	possible heptosyltransferase II (inner core)
MHA_1601	100	29.9	LysR family transcriptional regulator
MHA_1602	100	78.7	S16 family endopeptidase La
MHA_1603	82.1	147.7	hypothetical protein
MHA_1604	100	52.8	bifunctional5-amino-6-(5-phosphoribosylamino)uracil reductase diaminohydroxyphosphoribosylaminopyrimidine deaminase
MHA_1605	100	36.9	riboflavin synthase alpha subunit
MHA_1606	100	39.5	bifunctional 3,4-dihydroxy-2-butanone4-phosphate synthase GTP cyclohydrolase II
MHA_1607	100	61.7	riboflavin synthase beta subunit
MHA_1608	91.5	15.7	apolipoprotein N-acyltransferase
MHA_1609	100	31.2	HCC family HlyC CorC transporter
MHA_1610	100	48.3	hypothetical protein
MHA_1611	100	48.1	hypothetical protein
MHA_1612	86.8	19.7	possible anaerobic dehydrogenase TorD
MHA_1613	88.5	18.6	endodeoxyribonuclease IV
MHA_1614	100	46.9	possible C40 family peptidase lipoprotein
MHA_1615	97.9	30.7	possible LexA family repressor S24 familyprotease
MHA_1616	100	49	lipoprotein
MHA_1617	99.3	22	hypothetical protein
MHA_1618	96.6	21.6	hypothetical protein
MHA_1619	100	50.5	preprotein translocase subunit SecA
MHA_1620	80.7	32.2	7,8-dihydro-8-oxoguanine-triphosphatase
MHA_1622	100	301.7	chaperone GroES
MHA_1623	100	291.5	chaperone GroEL
MHA_1624	100	31	hypothetical protein
MHA_1625	100	189.8	LctP family L-lactate permease
MHA_1626	100	147.8	possible dehydrogenase
MHA_1627	100	164.8	possible electron transport proton
MHA_1628	100	147.8	hypothetical protein
MHA_1629	76.6	16	iron-regulated outer membrane protein; frameshiftTonB-dependent IROMP
MHA_1630	100	50.3	tRNA nucleotidyltransferase
MHA_1631	100	49.2	hypothetical protein
MHA_1632	100	48.3	possible GCV family glycine cleavage complexaminomethyltransferase
MHA_1633	78.5	15	possible ferredoxin
MHA_1634	69.3	8.5	hypothetical protein
MHA_1635	84.9	15.9	hypothetical protein
MHA_1636	99.9	39.7	superfamily II helicase; frameshifttranscription repair coupling factor
MHA_1637	100	34.8	HAAAP family hydroxy aromatic amino acidpermease
MHA_1638	99.2	19	possible heme utilization protein HugX
MHA_1639	85.9	13.5	possible OMR family outer membrane hemoglobinreceptor HmbR1; frameshift
MHA_1640	99.8	41	heme utilization protein HugZ
MHA_1642	100	50.6	membrane alanyl aminopeptidase
MHA_1643	100	21.8	acylphosphatase
MHA_1644	99.1	24.4	oligopeptide ABC superfamily ATP bindingcassette transporter, binding protein
MHA_1645	90.8	13.1	hypothetical protein
MHA_1646	100	31.4	possible iron (Fe3+) ABC superfamily ATP bindingcassette transporter, ABC protein
MHA_1647	100	31.6	possible iron (Fe3+) ABC superfamily ATP bindingcassette transporter, membrane protein
MHA_1648	99.1	51.2	cytidylate kinase
MHA_1649	98.9	41.8	S1 family protease DegS
MHA_1650	100	48.8	possible lipoprotein
MHA_1651	100	41.4	integration host factor alpha subunit
MHA_1652	100	70.6	phenylalanine--tRNA ligase
MHA_1653	99.7	57.3	phenylalanine--tRNA ligase
MHA_1655	100	21.7	possible NAD(P)H-flavin dehydrogenase
MHA_1656	70.7	11.7	DAACS family dicarboxylate amino acid:sodium(Na+) or proton (H+) symporter
MHA_1657	100	19.6	hypothetical protein
MHA_1658	94.8	16.1	CDF family cation diffusion facilitator
MHA_1659	98.8	19	hypothetical protein
MHA_1660	100	21	hypothetical protein
MHA_1661	100	31.3	reverse transcriptase; frameshift
MHA_1662	100	674	ribosomal protein S9
MHA_1663	100	508.9	ribosomal protein L13
MHA_1664	92.7	18.2	PTS family porter component II
MHA_1665	99.9	24.4	2',3'-cyclic-nucleotide 2'-phosphodiesterase;frameshift
MHA_1666	100	25.9	PTS family porter component IIA
MHA_1667	99.3	31.1	3-hexulose-6-phosphate synthase
MHA_1668	100	33.7	glycerate kinase
MHA_1669	98.9	25	GntP family gluconate:proton (H+) symporter
MHA_1670	96.6	26.1	sugar diacid utilization transcriptionalregulator
MHA_1671	100	40.6	hypothetical protein
MHA_1672	100	42.8	hypothetical protein
MHA_1673	95.4	30	hypothetical protein
MHA_1674	91.4	26.7	hypothetical protein; frameshift
MHA_1675	89.1	21.1	possible sulfite reductase (NADPH) alphasubunit
MHA_1676	100	776.8	ribosomal protein S17
MHA_1677	100	1763.9	ribosomal protein L29
MHA_1678	100	1450.9	ribosomal protein L16
MHA_1679	100	1597.4	ribosomal protein S3
MHA_1680	100	1817	ribosomal protein L22
MHA_1681	100	1678.5	ribosomal protein S19
MHA_1682	100	1293.8	ribosomal protein L2
MHA_1683	100	1567.2	ribosomal protein L23
MHA_1684	100	1280.4	ribosomal protein L4
MHA_1685	100	1172.6	ribosomal protein L3
MHA_1686	100	1216.4	ribosomal protein S10
MHA_1687	96.3	31.2	BASS family bile acid:sodium (Na+) symporter
MHA_1688	97.3	20.2	possible Acr family acridine efflux pump AcrA
MHA_1689	96.3	16.7	possible HAD superfamily haloacid hydrolase
MHA_1690	74	11.2	2-isopropylmalate synthase
MHA_1691	96.3	58	RpoE family DNA-directed RNA polymerase sigmasubunit; alternative sigma factor
MHA_1692	100	46.3	stringent starvation protein B
MHA_1693	100	44.5	stringent starvation protein A
MHA_1694	94.2	19.9	phosphoribosylaminoimidazole carboxylase
MHA_1695	98.5	21.1	asparaginase
MHA_1696	100	21.3	phosphoribosylaminoimidazole carboxylase
MHA_1697	93.9	16.1	hypothetical protein
MHA_1698	99.5	30.9	excinuclease ABC subunit B
MHA_1699	100	15.5	hypothetical protein
MHA_1700	89	14.3	hypothetical protein
MHA_1701	99.3	97.2	hypothetical protein
MHA_1702	100	36.5	lysine 2,3-aminomutase
MHA_1703	100	99.8	asparagine--tRNA ligase
MHA_1704	97.2	18	exodeoxyribonuclease I
MHA_1705	94.5	17.5	possible DNA glycosylase
MHA_1706	100	27.6	possible PHP family metal-dependentphosphoesterase
MHA_1707	85	14	hypothetical protein; frameshift
MHA_1708	78.8	12.1	possible iron (Fe)-dependent peroxidase
MHA_1709	80.6	11.2	possible periplasmic iron (Fe) transportlipoprotein
MHA_1710	100	35.5	methyl-directed DNA mismatch repair proteinMutH
MHA_1711	98.4	49.4	LexA family repressor S24 family protease
MHA_1712	100	43.6	L-seryl-tRNA(Sec) selenium transferase
MHA_1713	100	33.1	pyridoxamine-phosphate oxidase
MHA_1714	100	33.3	hypothetical protein
MHA_1715	100	26.6	hypothetical protein
MHA_1716	100	50.8	selenocysteine-specific translation elongationfactor
MHA_1717	100	106.2	TRAP-T family tripartite ATP-independentperiplasmic transporter, binding protein
MHA_1718	74.4	12.1	hypothetical protein
MHA_1719	100	53.7	TRAP-T family tripartite ATP-independentperiplasmic transporter, membrane protein
MHA_1720	100	45.7	possible universal stress protein A
MHA_1721	100	44.2	rRNA (cytosine-C(5)-)-methyltransferase
MHA_1722	100	40	Trk family potassium (K+) transporter, NAD+binding protein
MHA_1723	85.6	8.7	hypothetical protein
MHA_1724	100	35.1	hypothetical protein
MHA_1726	95	23.4	aldehyde dehydrogenase
MHA_1727	100	29.5	lactaldehyde reductase
MHA_1728	96.2	25.2	PTS family glucose porter component IIBC;frameshiftprotein-N(pi)-phosphohistidine--sugar phosphotransferase
MHA_1729	99.8	32	ribose ABC superfamily ATP binding cassettetransporter, binding protein
MHA_1730	94.6	22.5	ribose ABC superfamily ATP binding cassettetransporter, membrane protein
MHA_1731	93.2	20.7	ribose ABC superfamily ATP binding cassettetransporter, ABC protein
MHA_1732	93	22.8	L-fuculose-phosphate aldolase
MHA_1733	94	16.2	possible ribose ABC superfamily ATP bindingcassette transporter, membrane protein
MHA_1734	91.2	20.3	rhamnulokinase
MHA_1735	99.2	21.7	L-fucose isomerase
MHA_1736	97.1	36.5	M20B family peptidase T
MHA_1737	100	30.5	possible nucleic acid-binding protein
MHA_1738	100	40.4	possible virulence protein
MHA_1739	93.7	22.4	ABC superfamily ATP binding cassettetransporter, ABC protein
MHA_1740	86.8	18.8	ABC superfamily ATP binding cassettetransporter, membrane protein
MHA_1742	84.4	15.5	SulP family sulfate permease
MHA_1743	98.6	27	excinuclease ABC subunit A; frameshift
MHA_1745	100	23	possible endodeoxyribonuclease
MHA_1746	94.8	19	hypothetical bacteriophage protein
MHA_1747	100	32.9	hypothetical protein
MHA_1748	80.5	10.8	possible bacteriophage DNA methyltransferase
MHA_1751	75.3	10.6	possible bacteriophage antirepressor
MHA_1753	97.5	18.6	possible bacteriophage transcriptionalregulator
MHA_1754	100	22.6	hypothetical protein
MHA_1755	96.1	37.1	hypothetical protein
MHA_1758	77.5	13.2	ABC superfamily ATP binding cassettetransporter, binding protein
MHA_1759	78.2	11	ABC superfamily ATP binding cassettetransporter, ABC protein
MHA_1760	71.1	11	ABC superfamily ATP binding cassettetransporter, membrane protein
MHA_1762	93	13.7	sugar kinase
MHA_1763	100	48.4	hypothetical membrane protein; frameshift
MHA_1764	100	48.2	SirA family response regulator
MHA_1765	81.7	20.3	hypothetical protein
MHA_1766	91.6	18	dioxygenase
MHA_1767	60.2	8.4	hypothetical protein
MHA_1768	68.3	11.2	possible outer membrane protein
MHA_1769	100	20.8	LysR family transcriptional regulator
MHA_1770	100	22.5	hypothetical protein
MHA_1771	83.6	21.1	hypothetical protein
MHA_1772	100	29.5	hypothetical protein
MHA_1773	100	29.9	DNA helicase DnaB
MHA_1774	100	60.4	possible siderophore ABC superfamily ATP bindingcassette transporter, binding protein
MHA_1775	92.6	18.6	possible siderophore ABC superfamily ATP bindingcassette transporter, membrane protein
MHA_1776	87	15.9	possible siderophore ABC superfamily ATP bindingcassette transporter, membrane protein; frameshiftpossible enterochelin ABC superfamily ATP binding cassettetransporter, membrane protein
MHA_1777	87.2	14.1	possible siderophore ABC superfamily ATP bindingcassette transporter, ABC protein
MHA_1778	91.9	14.8	[protein-PII] uridylyltransferase
MHA_1779	99.9	24.4	CaCA family calcium (Ca2+):cation antiporter
MHA_1780	100	37.9	phosphoserine transaminase
MHA_1782	100	29	hypothetical protein
MHA_1783	97	36.7	PiT family inorganic phosphate transporter
MHA_1784	100	42.8	hypothetical protein
MHA_1785	99.5	23.4	3-phosphoshikimate 1-carboxyvinyltransferase
MHA_1786	99.6	21.4	histidinol-phosphate transaminase
MHA_1788	71.1	11.4	NCS2 family nucleobase:cation symporter-2
MHA_1789	100	89.3	M41 family endopeptidase FtsH
MHA_1790	100	51.9	rRNA large subunit methyltransferase J
MHA_1792	100	48.1	UDP-N-acetylglucosamine diphosphorylase
MHA_1793	100	685.3	outer membrane protein
MHA_1794	99.1	174.2	PTS family mannose porter component IIAB
MHA_1795	100	224.4	PTS family mannose porter component IIC
MHA_1796	100	199.8	PTS family mannose porter component IID
MHA_1797	92.8	17	possible membrane protein
MHA_1798	100	125.6	triose-phosphate isomerase
MHA_1799	100	26.3	pseudouridylate synthase
MHA_1800	100	58.7	acid phosphatase
MHA_1801	96.1	66.4	possible membrane protein
MHA_1802	99.6	73.5	possible lipoprotein
MHA_1803	100	60.5	possible lipoprotein
MHA_1804	100	62.4	M23B subfamily peptidase lipoprotein
MHA_1805	100	18	hypothetical protein
MHA_1806	100	21.9	DNA-3-methyladenine glycosylase I
MHA_1807	100	570.6	acyl carrier protein
MHA_1808	95.1	51.9	ribulose-phosphate 3-epimerase
MHA_1809	100	21.7	ribosomal protein L31
MHA_1810	100	49.5	ribosomal protein L36
MHA_1811	100	26.2	amino acid ABC superfamily ATP binding cassettetransporter, binding protein
MHA_1812	88.1	20.9	amino acid ABC superfamily ATP binding cassettetransporter, membrane protein
MHA_1813	100	26.5	amino acid ABC superfamily ATP binding cassettetransporter, ABC protein
MHA_1814	100	57.1	possible membrane protein
MHA_1815	100	203.8	hypothetical protein
MHA_1816	100	95.3	tRNA (guanine-N(7)-)-methyltransferase
MHA_1817	100	78.5	3-oxoacyl-[acyl-carrier-protein] synthase
MHA_1818	79.2	17.4	hypothetical protein
MHA_1819	100	66.2	porphobilinogen synthase
MHA_1820	98.9	71.5	Tat family twin arginine targeting protein TatC
MHA_1821	100	115.7	Tat family twin arginine targeting protein TatB
MHA_1822	100	140.5	Tat family twin arginine targeting protein TatA
MHA_1823	99.6	34.4	possible ubiquinone biosynthesis protein UbiB
MHA_1824	96.2	16.9	hypothetical protein
MHA_1825	98.3	32.6	hypothetical protein
MHA_1826	100	57.3	ubiquinone menaquinone biosynthesismethyltransferase
MHA_1827	100	34.3	MIT family metal ion transporter CorA
MHA_1828	92.8	44.5	hypothetical protein
MHA_1829	95.8	21.2	beta-galactosidase
MHA_1830	100	105.6	naphthoate synthase
MHA_1831	100	47.6	peptidoglycan glycosyltransferase
MHA_1832	100	131.1	DPS family DNA-binding protein
MHA_1833	99.9	16	possible methyltransferase
MHA_1834	100	37.5	ornithine carbamoyltransferase
MHA_1835	100	32.8	possible phenazine biosynthesis epimerase
MHA_1836	99.3	32.3	Dcu family C4-dicarboxylate transporter
MHA_1837	86.1	15.9	possible membrane protein
MHA_1838	92.6	15	competence protein F
MHA_1839	100	36	possible HAD superfamily haloacid hydrolase
MHA_1840	99	29.4	DMT superfamily drug metabolite transporter;frameshift
MHA_1841	100	551.7	ribosomal protein L27
MHA_1842	94.9	423.3	ribosomal protein L21
MHA_1843	100	62.9	hypothetical protein
MHA_1844	100	42.4	hypothetical protein
MHA_1845	87.7	14.3	possible O-antigen ligase
MHA_1846	100	28	dTDP-glucose 4,6-dehydratase
MHA_1848	84.4	21.9	possible LPS sugar transferase
MHA_1849	94.7	23.5	possible glycosyltransferase; frameshift
MHA_1853	85.7	21.2	O-antigen chain length determining protein
MHA_1854	100	80	possible HesB family protein
MHA_1855	75.9	30.6	hypothetical protein
MHA_1856	100	39.3	hypothetical protein
MHA_1857	100	33.6	ribonuclease P
MHA_1858	100	411.7	ribosomal protein L34
MHA_1859	93.7	70	hypothetical protein
MHA_1860	73	10.5	hypothetical protein
MHA_1861	100	40.3	ferrochelatase
MHA_1862	69.4	12.1	hypothetical bacteriophage protein
MHA_1863	100	42.7	guanosine-3',5'-bis(diphosphate)3'-diphosphatase
MHA_1864	100	77.2	DNA-directed RNA polymerase subunit omega
MHA_1865	100	24.1	hypothetical protein
MHA_1866	100	29.5	PurR family transcriptional regulator
MHA_1867	99.1	25.1	possible glycosyl hydrolase
MHA_1868	100	34	sugar kinase
MHA_1869	99.2	76.3	2-methylthioadenine synthase
MHA_1870	100	272.9	PTS family glucose porter component IIA
MHA_1871	100	115.8	phosphoenolpyruvate--protein phosphotransferase
MHA_1872	100	163.4	PTS family porter component HPr
MHA_1873	88.6	15.7	possible thiamine ABC superfamily ATP bindingcassette transporter, membrane protein
MHA_1874	98.9	25.2	possible thiamine ABC superfamily ATP bindingcassette transporter, ABC protein
MHA_1875	100	34	hypothetical protein
MHA_1876	100	53.5	triose-phosphate isomerase
MHA_1877	100	47.3	imidazoleglycerol-phosphate synthase
MHA_1878	100	36.5	possible dioxygenase
MHA_1879	98.1	35.1	cytosine deaminase
MHA_1880	100	79.8	HSP33 family chaperone
MHA_1881	70.7	31.2	hypothetical protein
MHA_1882	96.2	23.9	Hsp15 family heat shock protein
MHA_1883	100	29.7	possible MutT NUDIX family pyrophosphohydrolase
MHA_1884	100	37.7	3'-phosphoadenosine 5'-phosphosulfate (PAPS)3'-phosphatase
MHA_1885	100	56.8	glucose-6-phosphate 1-dehydrogenase
MHA_1886	100	59.2	glucosamine-6-phosphate deaminase
MHA_1887	100	24.8	hypothetical protein
MHA_1888	100	36.2	aspartate racemase
MHA_1889	100	104.5	phosphogluconate 2-dehydrogenase
MHA_1890	99	30.2	possible lipase
MHA_1891	100	73.7	valine--tRNA ligase
MHA_1892	67.8	10.1	hypothetical protein
MHA_1893	100	27.1	hypothetical protein
MHA_1894	100	31.7	hypothetical protein
MHA_1895	93.3	26.1	hypothetical protein; frameshift
MHA_1896	100	37.3	possible acyltransferase
MHA_1897	100	48.9	DNA-directed DNA polymerase III chi subunit
MHA_1898	100	236.3	possible LysM domain protein
MHA_1899	99.8	42.7	thymidylate synthase
MHA_1900	100	45.5	hypothetical protein
MHA_1901	99.3	29.3	carbon starvation protein
MHA_1902	91.6	17.3	TatD family deoxyribonuclease
MHA_1903	91.4	23.8	hypothetical protein
MHA_1904	98.6	27.2	hypothetical protein
MHA_1906	93.8	24.8	MFS family major facilitator transporter
MHA_1907	100	92.6	threonine--tRNA ligase
MHA_1908	100	43.9	possible lipoprotein ABC superfamily ATP bindingcassette transporter, membrane protein
MHA_1909	100	51	possible lipoprotein ABC superfamily ATP bindingcassette transporter, ABC protein
MHA_1910	100	37.9	possible lipoprotein ABC superfamily ATP bindingcassette transporter, membrane protein
MHA_1911	100	74	dehydrogenase
MHA_1912	100	80.7	3-deoxy-8-phosphooctulonate synthase
MHA_1913	100	53.3	hypothetical protein
MHA_1914	100	54.2	protein-glutamine N-methyltransferase
MHA_1915	98.8	23.5	hypothetical protein
MHA_1916	100	67.9	peptide chain release factor RF1
MHA_1917	100	24.8	anthranilate synthase component II
MHA_1918	98.8	20.7	possible RmuC family recombinase
MHA_1919	95.7	20.1	anthranilate synthase component I
MHA_1920	89.5	12.3	hypothetical protein
MHA_1921	100	102.4	recombinase RecA
MHA_1922	94.5	26.5	possible RecA regulator RecX
MHA_1923	92.5	15.2	hypothetical protein
MHA_1924	96.6	19.7	hypothetical protein
MHA_1925	95.5	22.2	possible translation factor
MHA_1926	99.6	21.4	shikimate dehydrogenase
MHA_1927	100	33.5	DNA helicase II
MHA_1928	89.9	18.2	possible nucleoside-diphosphate sugar epimerase
MHA_1929	96.5	28.3	arginine repressor
MHA_1930	99.7	68.4	malate dehydrogenase
MHA_1931	100	33.6	hypothetical protein
MHA_1932	100	66.1	hypothetical protein
MHA_1933	100	70.6	hypothetical protein
MHA_1934	100	32.6	phosphoserine phosphatase
MHA_1935	95.3	22.8	hypothetical protein
MHA_1936	100	19.7	hypothetical protein
MHA_1937	100	120.2	initiation factor IF1
MHA_1938	100	23.4	possible flavoprotein
MHA_1939	79.5	26.4	hypothetical protein
MHA_1940	100	35.2	DASS family divalent anion:sodium (Na+)symporter
MHA_1941	100	25.5	hypothetical protein
MHA_1942	100	27.5	hypothetical protein
MHA_1943	91.3	24.4	hypothetical protein
MHA_1944	100	70.2	hypothetical protein
MHA_1945	81.5	20.3	possible transposase
MHA_1946	99.9	20.8	possible xylose ABC superfamily ATP bindingcassette transporter, membrane protein
MHA_1947	72.2	14.5	possible xylose ABC superfamily ATP bindingcassette transporter, ABC protein
MHA_1948	66.8	10.5	possible xylose ABC superfamily ATP bindingcassette transporter, binding protein
MHA_1950	94.8	19.5	xylose isomerase
MHA_1951	72	12.5	hypothetical protein
MHA_1952	95.6	24.8	xylulokinase
MHA_1953	100	26.8	DMT superfamily drug metabolite transporter
MHA_1954	100	35.4	possible esterase
MHA_1955	99.8	31.9	diaminopimelate epimerase
MHA_1956	98.3	73.5	Dcu family C4-dicarboxylate transporter
MHA_1957	77.5	19.3	deoxyribonuclease
MHA_1958	96.2	52.4	hypothetical protein
MHA_1959	98.1	23.2	hypothetical protein
MHA_1960	87.5	20.5	possible glycosyltransferase; frameshift
MHA_1961	99	27.6	DNA-directed DNA polymerase IV
MHA_1962	74.3	16.4	hypothetical protein
MHA_1963	99	21.3	possible membrane protein
MHA_1964	100	90.9	aspartate--tRNA ligase
MHA_1965	98.6	24.4	S6 family igA-specific metalloendopeptidase
MHA_1966	63.2	14.3	hypothetical protein
MHA_1968	87.8	16.3	hypothetical protein
MHA_1969	100	16.8	hypothetical protein
MHA_1970	100	18.4	hypothetical protein
MHA_1973	89.5	17.9	hypothetical protein
MHA_1974	100	19.2	possible bacteriophage tail protein
MHA_1975	96.9	14.2	possible bacteriophage baseplate protein
MHA_1976	61.4	8.1	possible bacteriophage baseplate protein
MHA_1977	100	29	possible bacteriophage baseplate protein
MHA_1978	94.3	23.8	possible bacteriophage protein
MHA_1979	100	25.6	possible bacteriophage tail fiber protein
MHA_1980	100	22.4	hypothetical bacteriophage protein
MHA_1981	84.5	17.1	possible bacteriophage tail protein
MHA_1982	100	39.4	hypothetical protein
MHA_1983	66	12.6	hypothetical protein
MHA_1984	100	21.5	possible bacteriophage tail core protein
MHA_1985	97.4	22.6	bacteriophage tail sheath protein
MHA_1986	99.2	22.2	hypothetical bacteriophage protein
MHA_1987	92	18.2	hypothetical bacteriophage protein
MHA_1988	90.8	20.9	hypothetical protein
MHA_1989	96.5	24	hypothetical bacteriophage protein
MHA_1990	97.5	19.5	hypothetical bacteriophage protein
MHA_1991	100	15.5	hypothetical bacteriophage protein
MHA_1992	100	26.5	hypothetical protein
MHA_1993	100	17.7	hypothetical protein
MHA_1994	88.5	23.2	hypothetical bacteriophage protein
MHA_1995	95.9	20.2	hypothetical bacteriophage protein
MHA_1996	100	15.9	hypothetical protein
MHA_1997	90.3	19.4	hypothetical bacteriophage protein
MHA_1998	76.3	14.1	hypothetical bacteriophage protein
MHA_1999	97.3	16	hypothetical bacteriophage protein
MHA_2000	85.1	12.9	hypothetical bacteriophage protein
MHA_2003	82.2	11.8	hypothetical protein
MHA_2004	98.2	18.1	hypothetical bacteriophage protein
MHA_2005	100	21.8	possible bacteriophage transcriptionalregulator
MHA_2006	84.6	14.5	hypothetical protein
MHA_2007	92.1	14.9	hypothetical bacteriophage protein
MHA_2008	88.2	18.6	hypothetical protein
MHA_2009	87.7	17.7	hypothetical protein
MHA_2010	100	22.8	hypothetical protein
MHA_2011	100	14.6	hypothetical bacteriophage protein
MHA_2012	81.3	10.5	hypothetical protein
MHA_2013	69.2	9.7	hypothetical protein
MHA_2014	100	18.9	hypothetical protein
MHA_2015	93.1	19.2	bacteriophage transposase
MHA_2017	97.6	21.3	bacteriophage transposase
MHA_2018	87	11.8	possible bacteriophage transcriptionalregulator
MHA_2019	100	33.1	possible bacteriophage transcriptionalregulator
MHA_2020	69.5	11.7	S6 family igA-specific metalloendopeptidase;frameshift
MHA_2021	100	22.9	hypothetical protein
MHA_2022	98.5	35.9	possible DMT superfamily drug metabolitetransporter
MHA_2023	87.8	30.4	MutT NUDIX family pyrophosphohydrolase
MHA_2024	100	113.4	hypothetical protein
MHA_2025	100	211.5	hypothetical protein
MHA_2026	100	35.5	crossover junction endodeoxyribonuclease
MHA_2027	100	85.2	UDP-N-acetylglucosamine1-carboxyvinyltransferase
MHA_2028	100	65.3	possible BolA family transcriptional regulator
MHA_2029	100	58.7	hypothetical protein
MHA_2030	100	115.5	ABC superfamily ATP binding cassettetransporter, binding protein
MHA_2031	100	59.5	ABC superfamily ATP binding cassettetransporter, binding protein
MHA_2032	100	47.2	ABC superfamily ATP binding cassettetransporter, membrane protein
MHA_2033	99.5	40.9	ABC superfamily ATP binding cassettetransporter, ABC protein
MHA_2035	100	203.9	S1C subfamily peptidase Do
MHA_2036	99.6	19.1	possible formate-dependent nitrite reductaseprotein NrfG
MHA_2037	100	26	possible formate-dependent nitrite reductaseprotein NrfF
MHA_2038	99.6	25.3	thiol:disulfide interchange protein DsbE
MHA_2039	99.8	24.3	formate-dependent nitrite reductase proteinNrfE
MHA_2040	100	60.7	formate-dependent nitrite reductase membraneprotein NrfD
MHA_2041	100	59.4	formate-dependent nitrite reductase [Fe-S]protein NrfC
MHA_2042	100	72.3	formate-dependent nitrite reductase proteinNrfB
MHA_2043	100	80.9	nitrite reductase (cytochrome; ammonia-forming)
MHA_2044	100	28.3	acetolactate synthase
MHA_2045	66.2	11.9	acetolactate synthase
MHA_2046	87.6	17.2	hypothetical protein
MHA_2047	88.3	15.5	possible oxygen-sensitiveribonucleoside-triphosphate reductase
MHA_2048	100	18.1	hypothetical protein
MHA_2049	100	31.2	hydroxyethylthiazole kinase
MHA_2050	100	34.4	MFS family major facilitator transporter
MHA_2051	100	35.1	thiamine-phosphate diphosphorylase
MHA_2052	100	38	NCS1 family nucleobase:cation symporter-1
MHA_2053	100	56.3	hypothetical protein
MHA_2054	97.5	37.8	possible outer membrane protein
MHA_2055	100	35.2	S49 family peptidase IV
MHA_2056	100	19.1	hypothetical protein
MHA_2057	100	31.8	nitroreductase
MHA_2058	100	50.2	possible RNA-binding protein
MHA_2059	89.5	16.6	pilus assembly protein
MHA_2060	100	59.8	glutamate--tRNA ligase
MHA_2061	97.7	17.5	recombination protein RecN
MHA_2062	100	127.8	UDP-3-O-acyl-N-acetylglucosamine deacetylase
MHA_2063	100	179.8	cell division protein FtsZ
MHA_2064	100	89.8	cell division protein FtsA
MHA_2065	100	75.6	cell division protein FtsQ
MHA_2066	100	60.1	D-alanine--D-alanine ligase
MHA_2067	100	81.4	UDP-N-acetylmuramate--L-alanine ligase
MHA_2068	100	71.5	UDP-N-acetylglucosamine-N-acetylmuramyl-(pentapeptide)-pyrophosphoryl-undecaprenolN-acetylglucosamine transferase; frameshift
MHA_2069	100	37.3	cell division protein FtsW
MHA_2070	98.9	51.3	UDP-N-acetylmuramoylalanine--D-glutamate ligase
MHA_2071	100	66.1	phospho-N-acetylmuramoyl-pentapeptide-transferase
MHA_2072	100	65.8	UDP-N-acetylmuramoyl-tripeptide--D-alanyl-D-alanine ligase
MHA_2073	100	60.6	UDP-N-acetylmuramoylalanyl-D-glutamate--2,6-diaminopimelate ligase
MHA_2074	98	37.7	cell division protein FtsI
MHA_2075	100	37.7	cell division protein FtsL
MHA_2076	100	68.1	S-adenosylmethionine-dependentmethyltransferase
MHA_2077	100	67	hypothetical protein
MHA_2078	85.4	23.4	hypothetical protein
MHA_2079	100	55.4	exoribonuclease R
MHA_2080	100	35.2	alkylphosphonate utilization protein
MHA_2081	100	83	zinc (Zn2+) ABC superfamily ATP binding cassettetransporter, binding protein
MHA_2082	100	41.9	3-octaprenyl-4-hydroxybenzoate decarboxylase
MHA_2083	96.2	20.5	possible AraC family transcriptional regulator
MHA_2084	88.8	12.5	possible amidase
MHA_2085	66.1	24.1	hypothetical protein
MHA_2086	99.5	65.3	ribonuclease E
MHA_2087	100	340.5	hypothetical protein
MHA_2088	100	139.1	DNA-binding protein HU
MHA_2089	100	132.9	possible MerTP family mercury (Hg2+) permease,binding protein MerP
MHA_2090	100	97.5	MerTP family mercury (Hg2+) permease, membraneprotein MerT
MHA_2091	100	155.3	possible transglutaminase
MHA_2092	100	34.1	possible dehydrogenase
MHA_2093	100	24.2	hypothetical protein
MHA_2094	93	15.9	hypothetical protein
MHA_2095	100	20.4	RpoE family DNA-directed RNA polymerase sigmasubunit
MHA_2096	99.1	19.1	possible sulfite oxidase
MHA_2097	78.6	16.4	hypothetical membrane protein
MHA_2099	100	19.9	asparaginase; frameshift
MHA_2102	85.7	21.5	OMR family outer membrane iron receptor; frameshiftTonB-dependent receptor
MHA_2103	100	29.7	hypothetical protein
MHA_2104	66.3	7.7	IS1016 transposase; frameshift
MHA_2106	97	26.3	phosphoribosylformylglycinamidine synthase
MHA_2107	100	46.6	hypothetical protein
MHA_2108	100	41.8	conserved hypothetical bacteriophage protein
MHA_2109	98.7	28.1	iron-regulated outer membrane protein
MHA_2110	94	18.7	acetylglutamate kinase
MHA_2111	96.9	36.5	cytidine deaminase
MHA_2112	100	26	DMT superfamily drug metabolite transporter
MHA_2113	100	33.4	dihydroneopterin aldolase
MHA_2114	97.2	25.8	possible membrane protein
MHA_2115	100	41.8	DNA topoisomerase (ATP-hydrolyzing) ParE
MHA_2117	81.8	13.1	hypothetical protein
MHA_2118	84.5	12.4	possible pilus related protein HicB
MHA_2119	100	20.8	possible MerR family transcriptional regulator
MHA_2120	100	34.3	possible MerTP family mercury (Hg2+) permease,binding protein MerP
MHA_2121	100	27.3	P-ATPase superfamily P-type ATPase copper (Cu2+)transporter
MHA_2122	98	27.2	tRNA-pseudouridine synthase I
MHA_2123	95.5	24.7	cytosine deaminase
MHA_2124	100	24.8	tRNA-dihydrouridine synthase
MHA_2125	94.5	23.3	hypothetical membrane protein
MHA_2126	97.8	15.2	hypothetical protein
MHA_2127	100	26.4	3-isopropylmalate dehydratase
MHA_2128	100	36.5	3-isopropylmalate dehydratase
MHA_2129	99.4	86	ribonucleoside-diphosphate reductase betasubunit
MHA_2130	100	110.3	ribonucleoside-diphosphate reductase alphasubunit
MHA_2131	100	46.7	hypothetical protein
MHA_2132	100	31.4	NTP pyrophosphohydrolase
MHA_2133	100	24.8	pseudouridylate synthase
MHA_2134	100	23.9	DMT superfamily drug metabolite transporter
MHA_2135	100	32.9	hypothetical membrane protein
MHA_2136	100	27	M24 family Xaa-Pro dipeptidase
MHA_2137	100	42.5	SirA family response regulator
MHA_2138	100	61.8	hypothetical protein
MHA_2139	100	40.2	possible GTP-binding protein
MHA_2140	100	29.1	possible membrane protein
MHA_2141	99	34.6	ZIP family zinc (Zn2+)-iron (Fe2+) permease
MHA_2142	89.7	14.1	MscL family large conductance mechanosensitiveion channel
MHA_2143	100	626.8	ribosomal protein S20
MHA_2145	100	41	MOP superfamilymultidrug oligosaccharidyl-lipid polysaccharide flippasetransporter
MHA_2146	100	47	protein-S-isoprenylcysteine O-methyltransferase
MHA_2147	100	67.7	BCCT family betaine carnitine cholinetransporter
MHA_2150	88.1	21.4	MFS family major facilitator transporter;frameshiftfosmidomycin multidrug transporter
MHA_2151	99.4	39.1	DMT superfamily drug metabolite transporter
MHA_2152	100	156.9	spermidine putrescine ABC superfamily ATPbinding cassette transporter, binding protein
MHA_2153	93.2	19.8	MOP MATE superfamily sodium (Na+):multidrugantiporter
MHA_2154	96.9	24.5	exodeoxyribonuclease V
MHA_2155	100	35	transcription elongation factor
MHA_2156	100	37.5	leucyl aminopeptidase
MHA_2157	62	14	hypothetical protein
MHA_2158	97.2	52.2	possible secreted acid phosphatase
MHA_2159	96	19	PTS family glucitol sorbitol porter componentIIA
MHA_2160	100	30.4	PTS family glucitol sorbitol porter componentIIB
MHA_2161	90.7	16.9	0
MHA_2162	99.7	21.3	sorbitol-6-phosphate 2-dehydrogenase
MHA_2163	95.8	18.3	glucitol operon activator
MHA_2164	99.4	35.5	possible phosphoglycolate phosphatase
MHA_2165	100	26.2	possible glucitol operon repressor
MHA_2166	100	33	possible sugar phosphate isomerase
MHA_2167	67.5	8.2	transposase; frameshift
MHA_2168	90	71.9	PTS family mannitol porter component IIABC
MHA_2170	88.5	29.9	possible transcriptional regulator
MHA_2171	100	66.6	mannitol-1-phosphate 5-dehydrogenase
MHA_2172	88	68.2	N-acetylglucosamine-6-phosphate deacetylase;frameshift
MHA_2173	98.8	37.7	iron (Fe3+) ABC superfamily ATP binding cassettetransporter, binding protein
MHA_2174	100	31.2	iron (Fe3+) ABC superfamily ATP binding cassettetransporter, membrane protein
MHA_2175	97.7	30.4	iron (Fe3+) ABC superfamily ATP binding cassettetransporter, ABC protein
MHA_2176	100	2363.3	elongation factor EF1A
MHA_2177	100	801.7	elongation factor EF2
MHA_2178	100	620.2	ribosomal protein S7
MHA_2179	100	681.5	ribosomal protein S12
MHA_2180	100	155.5	cytochrome d ubiquinol oxidase subunit I
MHA_2181	100	165.2	cytochrome d ubiquinol oxidase subunit II
MHA_2182	100	192.2	hypothetical protein
MHA_2183	93.4	36.9	hypothetical protein
MHA_2184	100	40.5	possible thioesterase
MHA_2185	96	52	TonB family auxiliary protein TolQ
MHA_2186	100	26	TonB family auxiliary protein TolR
MHA_2187	100	38.5	possible TonB family auxiliary protein TolA
MHA_2188	99.9	170.3	TonB family auxiliary protein TolB
MHA_2189	98.6	22.1	hypothetical protein
MHA_2190	100	35.7	SpoU family rRNA methyltransferase
MHA_2191	99.9	44.8	possible site-specific DNA-methyltransferase(adenine-specific)
MHA_2193	100	82.3	nitrate nitrite response regulator NarP
MHA_2194	96.1	30.6	ribose operon repressor
MHA_2195	100	37.1	ribokinase RbsK
MHA_2196	99.8	41.7	D-ribose ABC superfamily ATP binding cassettetransporter, binding protein
MHA_2197	89.1	25.8	D-ribose ABC superfamily ATP binding cassettetransporter, membrane protein
MHA_2198	100	28.8	D-ribose ABC superfamily ATP binding cassettetransporter, ABC protein
MHA_2199	85.6	12.5	D-ribose ABC superfamily ATP binding cassettetransporter, membrane protein
MHA_2200	100	45.7	endopeptidase ClpA
MHA_2201	100	60.8	methionine synthase
MHA_2202	93.7	41.4	DASS family divalent anion:sodium (Na+)symporter
MHA_2203	99.4	59.1	lysine--tRNA ligase
MHA_2204	100	160.7	succinate dehydrogenase
MHA_2205	100	159.8	succinate dehydrogenase
MHA_2206	100	122.4	succinate dehydrogenase
MHA_2207	100	172.3	succinate dehydrogenase
MHA_2209	80.8	14.7	hypothetical protein
MHA_2210	98.6	30.8	NCS2 family nucleobase:cation symporter-2
MHA_2211	100	188.5	glutamine--fructose-6-phosphate transaminase(isomerizing)
MHA_2212	100	69.8	DeoR family transcriptional regulator
MHA_2213	100	28.2	oxaloacetate decarboxylase, beta subunit
MHA_2214	100	31.1	oxaloacetate decarboxylase, alpha subunit
MHA_2215	88.7	19.4	oxaloacetate decarboxylase, gamma subunit
MHA_2216	100	140.6	formate C-acetyltransferase
MHA_2217	100	71.8	FNT family formate-nitrite transporter
MHA_2218	100	28.6	hypothetical protein
MHA_2219	100	65.3	possible GTP-binding protein
MHA_2220	100	47.4	aminoacyl-tRNA hydrolase
MHA_2221	99.9	20.8	S11 family D-Ala-D-Ala carboxypeptidase
MHA_2222	90.1	10.2	hypothetical protein
MHA_2223	100	72.2	peptide chain release factor RF3
MHA_2224	98.8	38.8	ABC superfamily ATP binding cassettetransporter, binding protein
MHA_2225	98.7	24.7	ABC superfamily ATP binding cassettetransporter, membrane protein
MHA_2226	100	34.9	ABC superfamily ATP binding cassettetransporter, membrane protein
MHA_2227	99.6	23.7	ABC superfamily ATP binding cassettetransporter, ABC protein
MHA_2228	100	44	23S rRNA (guanosine-2'-O-)-methyltransferase
MHA_2229	100	38.4	hypothetical protein
MHA_2230	100	56.6	CDP-diacylglycerol--serineO-phosphatidyltransferase
MHA_2231	94.7	25.8	hypothetical protein
MHA_2232	100	73	isoleucine--tRNA ligase
MHA_2233	98.8	52.5	riboflavin kinase
MHA_2234	97.8	46.4	nicotinamide-nucleotide adenylyltransferase
MHA_2235	99	53.5	possible phosphoesterase
MHA_2236	100	64.6	ArcA family response regulator
MHA_2237	100	94	hypothetical protein
MHA_2238	100	67.4	phosphoglycerate dehydrogenase
MHA_2239	100	77.3	ribose-5-phosphate isomerase
MHA_2240	100	79.1	phosphomannomutase
MHA_2241	100	51	threonine ammonia-lyase
MHA_2242	100	218.9	peptidylprolyl isomerase
MHA_2243	94.6	100.3	MFS family major facilitator transporter
MHA_2244	98.5	63	glycerophosphodiester phosphodiesterase
MHA_2245	100	54.2	1-deoxy-D-xylulose-5-phosphate synthase
MHA_2246	100	89.3	inositol-phosphate phosphatase
MHA_2247	100	53.4	RNA methyltransferase
MHA_2248	100	37.6	possible kinase
MHA_2249	100	37.7	hypothetical protein
MHA_2250	100	50.1	5-methyltetrahydropteroyltriglutamate--homocysteine S-methyltransferase
MHA_2251	100	44.6	hypothetical protein
MHA_2252	100	39.7	hypothetical protein
MHA_2253	100	50.4	glycine hydroxymethyltransferase
MHA_2254	61.7	18.6	hypothetical protein
MHA_2255	71.9	9.8	possible lipoprotein
MHA_2256	79.1	14.4	possible OMR family outer membrane iron (Fe3+)receptor; frameshiftpossible TonB-dependent iron transporter
MHA_2257	98.2	30.8	phosphoribosylglycinamide formyltransferase
[truncated: 508 more rows]

## Sheet: MH_NotExpressed
Genes identified as NOT expressed by RNA-Seq, their coverage and average reads per base (RPB)
MH_ID	Coverage	Average RPB	Description
MHA_0012	6.93333	1.664	hypothetical bacteriophage protein
MHA_0021	46.4135	6.9564	possible bacteriophage tail protein; frameshift
MHA_0023	34.5833	5.62778	hypothetical protein
MHA_0024	56.7783	10.6268	possible bacteriophage tail protein
MHA_0025	35.2941	6.94444	possible bacteriophage tail protein; frameshift
MHA_0026	57.4964	12.0961	hypothetical protein
MHA_0030	0	1.29252	hypothetical protein
MHA_0037	10.7527	3.67742	hypothetical protein
MHA_0042	36.9792	4.46615	hypothetical bacteriophage protein
MHA_0047	6.49351	1.4632	hypothetical protein
MHA_0048	53.5714	6.39881	hypothetical protein
MHA_0077	0	2.61538	hypothetical protein
MHA_0081	26.3889	5.18364	possible BglG family transcriptionantiterminator
MHA_0082	56.6904	11.4608	glucose-1-phosphatase; frameshift
MHA_0104	59.7444	12.5825	possible alpha-2,3-sialyltransferase
MHA_0116	0.466563	0.287714	IS1016 family transposase; frameshift
MHA_0117	45.0102	6.55397	hypothetical protein; frameshift
MHA_0118	0	3	hypothetical protein
MHA_0119	58.7956	9.37242	possible microcin transport protein; frameshift
MHA_0120	23.6703	5.08721	bifunctional bacteriocin ABC superfamily ATPbinding cassette transporter, membrane protein C39 familypeptidase; frameshiftmicrocin transport protein
MHA_0142	25.2688	30.957	hypothetical protein
MHA_0158	52.0468	11.1754	hypothetical protein
MHA_0161	39.8467	6.66667	hypothetical protein
MHA_0162	0	2.2067	hypothetical protein
MHA_0163	17.3913	2.07488	hypothetical protein
MHA_0178	59.2105	7.55263	hypothetical protein
MHA_0209	54.902	7.85621	hypothetical protein
MHA_0292	43.1034	5.54023	hypothetical protein
MHA_0294	49.5356	8.93292	NCS1 family nucleobase:cation symporter-1;frameshift
MHA_0295	54.386	7.22222	hypothetical protein
MHA_0302	26.0528	4.51544	hypothetical protein
MHA_0325	41.4414	10.0721	hypothetical protein
MHA_0332	43.8956	8.69245	type III site-specific deoxyribonuclease,methyltransferase subunit; frameshift
MHA_0347	14.9837	5.0228	hypothetical protein
MHA_0348	0	0.719697	hypothetical protein
MHA_0356	0	0.173469	hypothetical protein
MHA_0358	7.08861	1.34937	bacteriophage tail protein
MHA_0360	0	0.255952	hypothetical protein
MHA_0382	11.7647	5.11765	hypothetical protein
MHA_0388	33.8798	4.66667	hypothetical protein
MHA_0421	40.8602	13.6102	hypothetical protein
MHA_0422	0	0.116959	hypothetical protein
MHA_0478	29.0598	6.38462	hypothetical protein
MHA_0494	0	0.408602	IS1016 transposase
MHA_0540	0	0	Tn10 transposase; frameshift
MHA_0555	37.9845	5.28682	hypothetical protein
MHA_0559	0	1.22667	hypothetical protein
MHA_0568	52.4324	9.01802	hypothetical protein
MHA_0575	54.6512	8.16279	hypothetical protein
MHA_0576	51.9774	6.83616	hypothetical protein
MHA_0582	53.4591	6.32704	hypothetical protein
MHA_0583	32.1759	4.76157	hypothetical protein
MHA_0597	40.5286	7.71512	hypothetical protein
MHA_0598	59.8039	9.94608	hypothetical protein
MHA_0599	2.2792	4.27066	hypothetical protein
MHA_0600	34.1598	5.14876	hypothetical protein
MHA_0601	42.5287	6.51341	hypothetical protein
MHA_0602	28.8221	4.46951	hypothetical protein
MHA_0603	21.147	4.63441	hypothetical protein
MHA_0604	48.8172	8.09032	possible antirestriction protein
MHA_0608	13.8686	3.25791	bacteriophage integrase; frameshift
MHA_0609	39.9262	7.75519	site-specific DNA-methyltransferase(adenine-specific)
MHA_0613	22.5694	5.33681	hypothetical protein
MHA_0614	25.4902	3.87451	hypothetical protein
MHA_0615	0	4.95238	hypothetical protein
MHA_0616	53.1401	10.0918	hypothetical protein
MHA_0617	18.018	3.15315	hypothetical protein
MHA_0618	17.3913	3.17391	hypothetical protein; frameshift
MHA_0619	50	7.10256	hypothetical protein
MHA_0622	56.7901	24.2016	hypothetical protein
MHA_0625	0	0.992016	hypothetical protein
MHA_0626	0	0.137255	hypothetical protein
MHA_0627	28.6727	5.24975	hypothetical protein
MHA_0628	24.3137	4.28758	possible integrase recombinase
MHA_0629	32.3232	75.3939	hypothetical protein
MHA_0630	17.7849	4.1278	possible molybdopterin thiamine biosynthesisprotein
MHA_0631	0.0754148	0.73454	hypothetical protein
MHA_0632	12.989	2.68936	possible ABC superfamily ATP binding cassettetransporter, ABC protein
MHA_0633	12.6736	2.67014	possible MFS family major facilitatortransporter
MHA_0634	0	2.13846	hypothetical protein
MHA_0657	42.9825	10.1842	hypothetical protein
MHA_0661	30.9524	7.45833	hypothetical protein
MHA_0675	37.8378	7.62162	hypothetical protein
MHA_0698	0	2.46154	hypothetical protein
MHA_0710	6.38298	4.26241	hypothetical protein
MHA_0738	53.2258	10.5233	peptide-methionine-(S)-S-oxide reductase
MHA_0739	53.2286	8.41012	RpoE family DNA-directed RNA polymerase sigmasubunit
MHA_0753	18.5185	6.78704	hypothetical protein
MHA_0764	21.7391	9.05797	hypothetical protein
MHA_0786	43.5374	6.9932	hypothetical protein
MHA_0789	0	1.9375	hypothetical protein
MHA_0796	51.3228	12.0582	hypothetical protein
MHA_0815	0	0.803419	hypothetical protein
MHA_0853	56.2762	8.93724	response regulator
MHA_0854	39.0295	6.67194	sensor histidine kinase
MHA_0859	18.3333	2.8375	hypothetical protein
MHA_0865	50.3704	8.74444	hypothetical protein
MHA_0869	39.8887	5.22263	hypothetical protein; frameshift
MHA_0886	49.1822	8.70035	possible type I site-specific deoxyribonuclease,methyltransferase subunit; frameshift
MHA_0887	43.0902	7.26727	possible type I site-specific deoxyribonuclease,restriction subunit; frameshift
MHA_0891	32.3529	5.32353	hypothetical protein
MHA_0893	44.1143	5.99886	possible glycosyl transferase; frameshift
MHA_0894	56.2963	6.56296	hypothetical protein
MHA_0908	45.4106	7.50725	hypothetical protein
MHA_0926	23.1293	6.93197	hypothetical protein
MHA_0945	21.3198	3.70558	possible bacteriophage tail protein
MHA_0946	0	0	possible bacteriophage tail fiber protein
MHA_0947	0	0	hypothetical protein
MHA_0948	0	0	hypothetical protein
MHA_0949	0	0	QASK repeat protein
MHA_0957	53.8095	7.94762	hypothetical protein
MHA_0959	48.1481	8.05988	possible type IV site-specificdeoxyribonuclease, methyltransferase subunit
MHA_0960	44.2557	8.80453	possible type IV site-specificdeoxyribonuclease, methyltransferase and restrictionsubunits
MHA_0985	17.8295	6.41085	hypothetical protein
MHA_0996	34.0476	6.12619	glycosyltransferase
MHA_1009	34.1463	10.2846	hypothetical protein
MHA_1012	53.0702	9.50146	hypothetical protein
MHA_1013	34.4778	5.04578	hypothetical protein
MHA_1014	34.4828	6.04981	hypothetical protein
MHA_1017	19.6891	2.27288	IS1016 transposase
MHA_1022	56.682	12.0691	IS1016 transposase
MHA_1024	58.9744	58.0256	hypothetical protein
MHA_1070	43.7751	8.37751	possible tRNA methyltransferase
MHA_1071	50	22.3373	hypothetical protein
MHA_1073	48.3871	7.91398	hypothetical protein
MHA_1074	0	2.83838	hypothetical protein
MHA_1075	53.3769	8.84532	single-stranded DNA-binding protein
MHA_1076	46.1111	5.51944	hypothetical bacteriophage protein
MHA_1078	53.1792	10.1638	hypothetical protein
MHA_1079	24.3781	4.61194	hypothetical protein
MHA_1080	54.6185	8.64659	hypothetical protein
MHA_1083	53.1746	5.73016	hypothetical protein
MHA_1084	29.1667	4.43333	hypothetical protein
MHA_1092	0	1.15873	hypothetical protein
MHA_1093	27.8766	4.58956	hypothetical protein
MHA_1098	57.6577	7.98198	hypothetical protein
MHA_1108	7.61155	1.18373	hypothetical protein
MHA_1111	15.3527	2.57123	hypothetical bacteriophage protein
MHA_1113	16.2162	4.10811	hypothetical protein
MHA_1137	51.8182	7.55939	hypothetical protein
MHA_1138	30.1075	5.55914	hypothetical protein
MHA_1139	47.0687	7.22781	hypothetical protein
MHA_1141	57.971	8.38735	hypothetical protein
MHA_1145	15.8416	3.81931	hypothetical protein; frameshift
MHA_1147	55.2972	9.02326	ACR3 family arsenical resistance transporter;frameshift
MHA_1148	31.8296	6.43108	possible MerR family transcriptional regulator
MHA_1152	59.6154	10.3013	hypothetical protein
MHA_1159	56.891	7.72276	tetracycline resistance repressor TetR
MHA_1160	54.3353	7.81888	hypothetical protein
MHA_1161	44.4444	8.73333	hypothetical protein
MHA_1165	0	2.46914	hypothetical protein; frameshift
MHA_1166	23.676	5.84424	hypothetical protein
MHA_1168	43.6006	6.30661	hypothetical protein
MHA_1172	9.25926	3.52778	hypothetical protein
MHA_1173	35.6828	5.32746	hypothetical protein
MHA_1175	47.6584	7.17355	hypothetical protein
MHA_1177	0	0.925926	hypothetical protein
MHA_1179	50.9044	7.98966	hypothetical protein
MHA_1180	54.7712	10.719	possible soluble lytic murein transglycosylase
MHA_1186	51.682	6.6422	hypothetical protein
MHA_1187	26.1603	3.9789	hypothetical protein
MHA_1189	53.0055	6.72131	hypothetical protein
MHA_1190	52.8682	9.19845	hypothetical protein
MHA_1201	51.2346	9.78395	hypothetical protein
MHA_1208	55.6306	7.95946	hypothetical protein
MHA_1209	51.4124	6.81073	hypothetical protein
MHA_1210	44.3089	6.02033	hypothetical protein
MHA_1213	14.1163	3.11151	hypothetical protein
MHA_1214	3.1401	1.88647	hypothetical protein
MHA_1215	29.4872	4.94231	hypothetical protein
MHA_1217	51.8519	22.4239	hypothetical protein
MHA_1220	41.4379	7.10458	possible integrase recombinase
MHA_1233	0	3.44444	possible bacteriophage tail protein
MHA_1249	52.7778	8.98765	uridine kinase
MHA_1267	36.036	5.52252	hypothetical protein
MHA_1270	56.5517	9.05	Mu tail sheath protein gpL; frameshift
MHA_1272	12.5448	2.01075	hypothetical bacteriophage protein
MHA_1273	17.9959	3.41922	hypothetical bacteriophage protein
MHA_1274	0	0	hypothetical protein
MHA_1275	0	0	QASK repeat protein
MHA_1276	47.4747	5.21212	hypothetical protein
MHA_1291	8.13008	3.35772	hypothetical protein
MHA_1308	52.2727	8.82828	hypothetical protein
MHA_1313	58.642	7.22531	possible transcriptional regulator
MHA_1314	54.0541	6.34234	hypothetical protein
MHA_1329	39.899	7.06987	ROK family transcriptional regulator
MHA_1352	23.4568	5.17037	hypothetical protein
MHA_1353	0	2.33333	hypothetical protein
MHA_1370	0	1.2037	hypothetical protein
MHA_1371	29.9123	4.62895	hypothetical protein
MHA_1380	0	1.35833	hypothetical protein
MHA_1381	16.8376	4.21111	hypothetical protein
MHA_1383	1.02881	2.52675	hypothetical protein
MHA_1402	1.04167	1.38542	hypothetical protein
MHA_1405	0	2.71631	hypothetical protein
MHA_1417	6.68994	2.85922	hypothetical protein
MHA_1449	20.9524	6.38095	hypothetical protein
MHA_1481	3.40136	1.20068	hypothetical protein
MHA_1483	45.7143	6.66984	bacteriophage tail protein
MHA_1484	4.7619	1	hypothetical protein
MHA_1485	43.4426	9.24044	possible bacteriophage tail protein
MHA_1502	52.4109	7.55136	hypothetical bacteriophage protein
MHA_1515	4.04355	0.667185	possible IS1016 transposase; frameshift
MHA_1516	20.098	4.40686	hypothetical protein
MHA_1518	9.52381	5.43651	hypothetical protein
MHA_1519	0	0.528571	hypothetical protein
MHA_1520	13.3333	5.01111	hypothetical protein
MHA_1522	0	0.364198	hypothetical protein
MHA_1528	31.7829	10.7364	hypothetical protein
MHA_1529	56.1026	10.1897	bifunctional single-stranded DNA-bindingprotein integrase
MHA_1530	47.4747	6.93434	hypothetical protein
MHA_1531	57.5269	8.17204	hypothetical protein
MHA_1558	39.5202	6.23232	glycosyltransferase LpsA
MHA_1567	0	3.69167	hypothetical protein
MHA_1581	12.8788	4.06061	hypothetical protein
MHA_1588	46.6667	8.6	hypothetical protein
MHA_1595	11.7647	4.2451	hypothetical protein
MHA_1597	0	2.61333	hypothetical protein
MHA_1599	46.3068	7.11648	possible heptosyltransferase II (inner core)
MHA_1621	0	1.62602	hypothetical protein
MHA_1641	54.1667	8.35417	hypothetical protein
MHA_1654	0	1.93023	hypothetical protein
MHA_1725	28.5714	4.7381	hypothetical protein
MHA_1741	58.0247	6.05556	hypothetical protein
MHA_1744	1.55039	1.32558	hypothetical protein
MHA_1749	58.805	9.77201	possible bacteriophage replication protein
MHA_1750	59.9747	10.1717	possible bacteriophage replication protein
MHA_1752	60	6.41778	hypothetical bacteriophage protein
MHA_1756	57.5956	8.50492	possible DMT superfamily drug metabolitetransporter
MHA_1757	48.4321	8.24274	AraC family transcriptional regulator
MHA_1761	58.2545	7.05783	ABC superfamily ATP binding cassettetransporter, membrane protein
MHA_1781	0	1.25786	hypothetical protein
MHA_1787	12.2222	3.54444	hypothetical protein
MHA_1791	0	0.668203	IS1016 transposase
MHA_1847	59.622	11.9519	hypothetical protein
MHA_1850	51.7094	12.3558	possible glycosyltransferase
MHA_1851	26.2393	4.57692	hypothetical protein
MHA_1852	13.9241	3	possible sialyltransferase
MHA_1905	10.8696	2.33333	hypothetical protein
MHA_1949	23.9583	4.80208	hypothetical protein
MHA_1967	1.36054	3.7415	hypothetical protein
MHA_1971	50.7246	7.91304	hypothetical protein
MHA_1972	45.937	8.33665	hypothetical protein
MHA_2001	28.7582	5.75817	hypothetical protein
MHA_2002	42.1053	8.68129	hypothetical protein
MHA_2016	58.5145	9.5471	hypothetical protein
MHA_2034	2.08333	1.59722	hypothetical protein
MHA_2098	0	0.305684	IS1016 transposase
MHA_2100	50.9091	9.93131	possible transposase
MHA_2101	32.0755	6.71069	hypothetical protein
MHA_2105	54.1176	8.37059	transposase; frameshift
MHA_2116	36.2319	4.29469	hypothetical protein
MHA_2144	27.7778	5.72222	hypothetical protein
MHA_2148	8.52713	2.72868	hypothetical protein
MHA_2149	50.5051	6.9798	hypothetical protein
MHA_2169	0	0.232558	PTS family mannitol porter component IIABC
MHA_2192	16.2602	4.92683	hypothetical protein
MHA_2208	16.2162	2.45946	hypothetical protein
MHA_2258	57.6208	7.62825	possible hemin ABC superfamily ATP bindingcassette transporter, ABC protein
MHA_2269	41.5094	6.2956	hypothetical protein
MHA_2317	0	2.80208	hypothetical protein
MHA_2321	55.4839	6.99785	hypothetical protein
MHA_2329	58.3333	8.89583	hypothetical protein
MHA_2332	46.8254	9.42063	hypothetical protein
MHA_2342	7.99615	2.16281	hypothetical protein
MHA_2345	24.5614	4.28655	hypothetical protein
MHA_2347	18.6232	5.56449	frameshifttype I site-specific deoxyribonuclease specificitysubunit
MHA_2348	11.3184	3.60323	possible integrase recombinase
MHA_2349	30.5108	5.76882	type I site-specific deoxyribonucleasespecificity subunit
MHA_2359	38.5792	5.79672	possible LysR family transcriptional regulator
MHA_2392	58.1699	8.38562	hypothetical protein
MHA_2394	57.6271	6.20904	hypothetical protein
MHA_2405	51.7007	6.58163	hypothetical protein
MHA_2411	12.2605	3.3908	hypothetical protein
MHA_2412	0	1.51773	hypothetical protein
MHA_2425	0	2.34409	hypothetical protein
MHA_2428	46.2783	7.51133	DMT superfamily drug metabolite transporter
MHA_2429	26.1261	3.61261	hypothetical protein
MHA_2432	22.2222	5.44444	hypothetical protein
MHA_2434	0	0.391076	hypothetical protein
MHA_2439	13.8889	3.87963	hypothetical protein
MHA_2446	57.002	9.28008	hypothetical bacteriophage protein
MHA_2447	37.5587	8.11737	hypothetical protein
MHA_2448	48.2051	7.72308	hypothetical protein
MHA_2452	1.99005	4.16915	hypothetical protein
MHA_2459	52.1505	7.06452	hypothetical protein
MHA_2460	0	3.51282	hypothetical protein
MHA_2512	36.2683	9.21803	hypothetical protein
MHA_2513	28.7179	4.81538	hypothetical protein
MHA_2515	35.8801	7.17698	hypothetical bacteriophage protein; frameshift
MHA_2516	21.1538	2.45513	hypothetical bacteriophage protein
MHA_2536	43.4783	9.97826	hypothetical protein
MHA_2549	0	0.684492	hypothetical protein
MHA_2551	50	19.2222	hypothetical protein
MHA_2563	25	4.08333	hypothetical protein
MHA_2571	59.7561	10.8435	sigma E regulator RseB
MHA_2574	52.2158	7.93834	hypothetical protein
MHA_2575	24.3243	14.2973	hypothetical protein
MHA_2584	0	0	4-diphosphocytidyl-2C-methyl-D-erythritol2-phosphate; frameshift
MHA_2585	0	0	hypothetical protein
MHA_2586	0	0	Tn10 family transposase
MHA_2587	0	0	4-diphosphocytidyl-2C-methyl-D-erythritolkinase
MHA_2591	24.1546	3.81643	possible bacteriophage transcriptionalregulator
MHA_2592	20.6061	3.90303	hypothetical protein
MHA_2595	26.1484	4.81272	hypothetical protein
MHA_2602	58.4475	10.3927	hypothetical protein
MHA_2606	50.5155	7.28866	hypothetical protein
MHA_2608	0	1.98333	hypothetical protein; frameshift
MHA_2609	29.9383	6.94444	possible bacteriophage transcriptionalregulator
MHA_2611	41.7671	4.84337	hypothetical protein
MHA_2612	56.8027	6.96429	hypothetical protein
MHA_2613	32.294	4.72383	hypothetical protein; frameshift
MHA_2614	49.4624	5.78495	hypothetical protein
MHA_2615	0	0.633333	hypothetical protein
MHA_2616	34.4444	5.13333	possible plasmid maintenance system killerprotein
MHA_2635	9.78836	2.24074	hypothetical protein
MHA_2636	53.3333	11.2702	hypothetical bacteriophage protein
MHA_2654	23.9437	4.09859	hypothetical protein; frameshift
MHA_2655	41.6667	6.97222	possible transcriptional regulator
MHA_2662	54.8387	6.60215	hypothetical protein
MHA_2663	5.12821	1.83761	hypothetical protein
MHA_2675	55.1802	7.25901	hypothetical protein
MHA_2676	0	2.73504	hypothetical protein
MHA_2678	21.5613	3.9368	possible PurR family transcriptional regulator
MHA_2680	0	0.0967742	hypothetical protein
MHA_2681	2.42424	1.64242	hypothetical protein
MHA_2758	44.7368	9.50877	hypothetical protein
MHA_2796	52.5526	9.07207	hypothetical protein
MHA_2820	18.3784	3.61261	possible membrane protein
MHA_2821	42.6667	5.69778	hypothetical protein
MHA_2822	42.3573	6.24862	hypothetical protein
