# Supplementary material for: Transcriptome profile of a bovine respiratory disease pathogen: Mannheimia haemolytica PHL213
Source: BMC Bioinformatics. 2012 Sep 11;13(Suppl 15):S4. doi: 10.1186/1471-2105-13-S15-S4 (PMC3439734; doi:10.1186/1471-2105-13-S15-S4)
Supplement: Additional file 3 — Comparison of co-expressed gene pairs identified by RNA-Seq and operons predicted by DOOR. Sheet 1 labeled 'MH_DOOR' has a list of operons predicted by DOOR. Sheet 2 labeled 'MH_DOOR_Pairwise' contains a list of co-expressed gene pairs predicted by DOOR. Sheet 3 labeled 'MH_JR' contains a list of operons identified in our RNA-Seq experiment. Sheet 4 labeled 'MH_JR_Pairs' contains a list of co-expressed gene pairs identified by RNA-Seq. Sheet 6 labeled 'MH_Pairwise_Common' contains a list of co-expressed gene pairs common to both DOOR and RNA-Seq. Sheet 7 labeled 'MH_DOOR_Unique' contains a list of co-expressed gene pairs unique to DOOR. Sheet 8 labeled 'MH_JR_Unique' contains a list of co-expressed gene pairs unique to our RNA-Seq experiment. [file 1471-2105-13-S15-S4-S3.xlsx]

## Sheet: MH_DOOR
# Operons predicted by DOOR
Operon1	MHA_0002	MHA_0003	MHA_0004
Operon2	MHA_0006	MHA_0007	MHA_0008	MHA_0009
Operon3	MHA_0016	MHA_0017
Operon4	MHA_0018	MHA_0019	MHA_0020
Operon5	MHA_0026	MHA_0027
Operon6	MHA_0028	MHA_0029
Operon7	MHA_0033	MHA_0034	MHA_0035	MHA_0036
Operon8	MHA_0040	MHA_0041	MHA_0042	MHA_0043	MHA_0044
Operon9	MHA_0050	MHA_0051	MHA_0052
Operon10	MHA_0056	MHA_0057	MHA_0058	MHA_0059
Operon11	MHA_0061	MHA_0062
Operon12	MHA_0064	MHA_0065	MHA_0066	MHA_0067	MHA_0068
Operon13	MHA_0072	MHA_0073
Operon14	MHA_0076	MHA_0077	MHA_0078
Operon15	MHA_0079	MHA_0080	MHA_0081
Operon16	MHA_0083	MHA_0084	MHA_0085	MHA_0086	MHA_0087
Operon17	MHA_0088	MHA_0089	MHA_0090
Operon18	MHA_0093	MHA_0094
Operon19	MHA_0096	MHA_0097
Operon20	MHA_0100	MHA_0101	MHA_0102	MHA_0103	MHA_0104	MHA_0105	MHA_0106	MHA_0107	MHA_0108	MHA_0109
Operon21	MHA_0124	MHA_0125	MHA_0126	MHA_0127
Operon22	MHA_0128	MHA_0129
Operon23	MHA_0134	MHA_0135	MHA_0136
Operon24	MHA_0137	MHA_0138
Operon25	MHA_0140	MHA_0141
Operon26	MHA_0144	MHA_0145	MHA_0146
Operon27	MHA_0147	MHA_0148
Operon28	MHA_0152	MHA_0153
Operon29	MHA_0154	MHA_0155	MHA_0156	MHA_0157
Operon30	MHA_0160	MHA_0161	MHA_0162	MHA_0163	MHA_0164
Operon31	MHA_0166	MHA_0167	MHA_0168	MHA_0169	MHA_0170
Operon32	MHA_0172	MHA_0173	MHA_0174	MHA_0175
Operon33	MHA_0176	MHA_0177	MHA_0178	MHA_0179
Operon34	MHA_0180	MHA_0181
Operon35	MHA_0183	MHA_0184	MHA_0185	MHA_0186
Operon36	MHA_0188	MHA_0189	MHA_0190	MHA_0191
Operon37	MHA_0194	MHA_0195
Operon38	MHA_0203	MHA_0204
Operon39	MHA_0206	MHA_0207
Operon40	MHA_0212	MHA_0213
Operon41	MHA_0214	MHA_0215
Operon42	MHA_0217	MHA_0218
Operon43	MHA_0219	MHA_0220	MHA_0221
Operon44	MHA_0226	MHA_0227	MHA_0228
Operon45	MHA_0229	MHA_0230
Operon46	MHA_0231	MHA_0232
Operon47	MHA_0235	MHA_0236	MHA_0237
Operon48	MHA_0242	MHA_0243	MHA_0244
Operon49	MHA_0245	MHA_0246	MHA_0247	MHA_0248	MHA_0249	MHA_0250
Operon50	MHA_0253	MHA_0254
Operon51	MHA_0255	MHA_0256
Operon52	MHA_0261	MHA_0262
Operon53	MHA_0265	MHA_0266
Operon54	MHA_0267	MHA_0268
Operon55	MHA_0270	MHA_0271
Operon56	MHA_0275	MHA_0276	MHA_0277
Operon57	MHA_0279	MHA_0280	MHA_0281	MHA_0282
Operon58	MHA_0284	MHA_0285	MHA_0286
Operon59	MHA_0288	MHA_0289	MHA_0290	MHA_0291
Operon60	MHA_0292	MHA_0293
Operon61	MHA_0297	MHA_0298
Operon62	MHA_0299	MHA_0300
Operon63	MHA_0304	MHA_0305	MHA_0306	MHA_0307
Operon64	MHA_0308	MHA_0309	MHA_0310
Operon65	MHA_0311	MHA_0312	MHA_0313	MHA_0314
Operon66	MHA_0315	MHA_0316
Operon67	MHA_0318	MHA_0319
Operon68	MHA_0321	MHA_0322	MHA_0323	MHA_0324
Operon69	MHA_0326	MHA_0327
Operon70	MHA_0328	MHA_0329
Operon71	MHA_0330	MHA_0331
Operon72	MHA_0344	MHA_0345	MHA_0346	MHA_0347
Operon73	MHA_0348	MHA_0349
Operon74	MHA_0350	MHA_0351
Operon75	MHA_0352	MHA_0353
Operon76	MHA_0358	MHA_0359	MHA_0360	MHA_0361	MHA_0362
Operon77	MHA_0366	MHA_0367
Operon78	MHA_0370	MHA_0371	MHA_0372
Operon79	MHA_0373	MHA_0374
Operon80	MHA_0377	MHA_0378
Operon81	MHA_0381	MHA_0382	MHA_0383
Operon82	MHA_0386	MHA_0387
Operon83	MHA_0388	MHA_0389	MHA_0390
Operon84	MHA_0394	MHA_0395	MHA_0396	MHA_0397	MHA_0398	MHA_0399	MHA_0400	MHA_0401	MHA_0402	MHA_0403	MHA_0404	MHA_0405
Operon85	MHA_0406	MHA_0407
Operon86	MHA_0408	MHA_0409	MHA_0410	MHA_0411	MHA_0412
Operon87	MHA_0413	MHA_0414	MHA_0415
Operon88	MHA_0417	MHA_0418
Operon89	MHA_0420	MHA_0421
Operon90	MHA_0423	MHA_0424	MHA_0425	MHA_0426	MHA_0427
Operon91	MHA_0431	MHA_0432	MHA_0433
Operon92	MHA_0435	MHA_0436
Operon93	MHA_0437	MHA_0438	MHA_0439
Operon94	MHA_0440	MHA_0441
Operon95	MHA_0446	MHA_0447	MHA_0448	MHA_0449	MHA_0450
Operon96	MHA_0453	MHA_0454
Operon97	MHA_0455	MHA_0456
Operon98	MHA_0457	MHA_0458	MHA_0459
Operon99	MHA_0466	MHA_0467	MHA_0468
Operon100	MHA_0469	MHA_0470	MHA_0471	MHA_0472	MHA_0473	MHA_0474
Operon101	MHA_0475	MHA_0476	MHA_0477	MHA_0478
Operon102	MHA_0479	MHA_0480
Operon103	MHA_0481	MHA_0482	MHA_0483	MHA_0484	MHA_0485
Operon104	MHA_0490	MHA_0491	MHA_0492
Operon105	MHA_0494	MHA_0495
Operon106	MHA_0496	MHA_0497
Operon107	MHA_0501	MHA_0502
Operon108	MHA_0503	MHA_0504	MHA_0505	MHA_0506	MHA_0507
Operon109	MHA_0510	MHA_0511
Operon110	MHA_0512	MHA_0513
Operon111	MHA_0519	MHA_0520
Operon112	MHA_0521	MHA_0522	MHA_0523
Operon113	MHA_0524	MHA_0525	MHA_0526
Operon114	MHA_0528	MHA_0529	MHA_0530
Operon115	MHA_0534	MHA_0535
Operon116	MHA_0542	MHA_0543	MHA_0544	MHA_0545	MHA_0546
Operon117	MHA_0548	MHA_0549
Operon118	MHA_0551	MHA_0552	MHA_0553
Operon119	MHA_0554	MHA_0555
Operon120	MHA_0559	MHA_0560	MHA_0561
Operon121	MHA_0565	MHA_0566
Operon122	MHA_0570	MHA_0571	MHA_0572	MHA_0573	MHA_0574	MHA_0575
Operon123	MHA_0576	MHA_0577
Operon124	MHA_0579	MHA_0580
Operon125	MHA_0583	MHA_0584	MHA_0585
Operon126	MHA_0587	MHA_0588	MHA_0589	MHA_0590	MHA_0591
Operon127	MHA_0592	MHA_0593
Operon128	MHA_0594	MHA_0595
Operon129	MHA_0597	MHA_0598	MHA_0599	MHA_0600
Operon130	MHA_0609	MHA_0610
Operon131	MHA_0611	MHA_0612
Operon132	MHA_0614	MHA_0615	MHA_0616	MHA_0617
Operon133	MHA_0619	MHA_0620	MHA_0621	MHA_0622	MHA_0623
Operon134	MHA_0624	MHA_0625
Operon135	MHA_0630	MHA_0631	MHA_0632	MHA_0633
Operon136	MHA_0638	MHA_0639
Operon137	MHA_0640	MHA_0641
Operon138	MHA_0642	MHA_0643	MHA_0644	MHA_0645	MHA_0646
Operon139	MHA_0648	MHA_0649
Operon140	MHA_0650	MHA_0651
Operon141	MHA_0654	MHA_0655
Operon142	MHA_0660	MHA_0661
Operon143	MHA_0662	MHA_0663	MHA_0664	MHA_0665	MHA_0666	MHA_0667
Operon144	MHA_0668	MHA_0669
Operon145	MHA_0671	MHA_0672
Operon146	MHA_0676	MHA_0677	MHA_0678
Operon147	MHA_0680	MHA_0681	MHA_0682
Operon148	MHA_0684	MHA_0685	MHA_0686
Operon149	MHA_0687	MHA_0688	MHA_0689	MHA_0690
Operon150	MHA_0692	MHA_0693	MHA_0694
Operon151	MHA_0696	MHA_0697	MHA_0698
Operon152	MHA_0699	MHA_0700	MHA_0701
Operon153	MHA_0703	MHA_0704
Operon154	MHA_0705	MHA_0706
Operon155	MHA_0708	MHA_0709	MHA_0710	MHA_0711
Operon156	MHA_0713	MHA_0714	MHA_0715	MHA_0716	MHA_0717
Operon157	MHA_0719	MHA_0720
Operon158	MHA_0721	MHA_0722	MHA_0723
Operon159	MHA_0726	MHA_0727	MHA_0728	MHA_0729
Operon160	MHA_0732	MHA_0733	MHA_0734
Operon161	MHA_0736	MHA_0737
Operon162	MHA_0742	MHA_0743
Operon163	MHA_0747	MHA_0748
Operon164	MHA_0751	MHA_0752	MHA_0753	MHA_0754	MHA_0755
Operon165	MHA_0759	MHA_0760	MHA_0761	MHA_0762
Operon166	MHA_0763	MHA_0764	MHA_0765	MHA_0766
Operon167	MHA_0768	MHA_0769	MHA_0770
Operon168	MHA_0771	MHA_0772	MHA_0773
Operon169	MHA_0776	MHA_0777
Operon170	MHA_0780	MHA_0781
Operon171	MHA_0782	MHA_0783	MHA_0784	MHA_0785	MHA_0786	MHA_0787
Operon172	MHA_0788	MHA_0789	MHA_0790
Operon173	MHA_0796	MHA_0797
Operon174	MHA_0807	MHA_0808	MHA_0809
Operon175	MHA_0812	MHA_0813
Operon176	MHA_0820	MHA_0821	MHA_0822
Operon177	MHA_0823	MHA_0824	MHA_0825	MHA_0826	MHA_0827	MHA_0828
Operon178	MHA_0829	MHA_0830	MHA_0831
Operon179	MHA_0832	MHA_0833
Operon180	MHA_0835	MHA_0836
Operon181	MHA_0837	MHA_0838
Operon182	MHA_0839	MHA_0840	MHA_0841	MHA_0842	MHA_0843	MHA_0844
Operon183	MHA_0848	MHA_0849	MHA_0850	MHA_0851
Operon184	MHA_0853	MHA_0854	MHA_0855	MHA_0856
Operon185	MHA_0857	MHA_0858
Operon186	MHA_0863	MHA_0864
Operon187	MHA_0865	MHA_0866	MHA_0867
Operon188	MHA_0872	MHA_0873
Operon189	MHA_0874	MHA_0875
Operon190	MHA_0876	MHA_0877	MHA_0878	MHA_0879	MHA_0880	MHA_0881
Operon191	MHA_0891	MHA_0892
Operon192	MHA_0895	MHA_0896
Operon193	MHA_0898	MHA_0899	MHA_0900
Operon194	MHA_0903	MHA_0904	MHA_0905	MHA_0906	MHA_0907	MHA_0908	MHA_0909	MHA_0910	MHA_0911	MHA_0912	MHA_0913	MHA_0914
Operon195	MHA_0915	MHA_0916	MHA_0917
Operon196	MHA_0919	MHA_0920	MHA_0921	MHA_0922	MHA_0923	MHA_0924	MHA_0925	MHA_0926	MHA_0927	MHA_0928	MHA_0929
Operon197	MHA_0931	MHA_0932
Operon198	MHA_0933	MHA_0934	MHA_0935	MHA_0936	MHA_0937	MHA_0938	MHA_0939	MHA_0940	MHA_0941
Operon199	MHA_0943	MHA_0944	MHA_0945	MHA_0946	MHA_0947	MHA_0948	MHA_0949
Operon200	MHA_0950	MHA_0951	MHA_0952
Operon201	MHA_0953	MHA_0954	MHA_0955
Operon202	MHA_0956	MHA_0957
Operon203	MHA_0960	MHA_0961	MHA_0962	MHA_0964
Operon204	MHA_0967	MHA_0968	MHA_0969	MHA_0970
Operon205	MHA_0972	MHA_0973	MHA_0974	MHA_0975
Operon206	MHA_0976	MHA_0977	MHA_0978
Operon207	MHA_0980	MHA_0981	MHA_0982
Operon208	MHA_0983	MHA_0984
Operon209	MHA_0986	MHA_0987	MHA_0988
Operon210	MHA_0990	MHA_0991
Operon211	MHA_0993	MHA_0994	MHA_0995	MHA_0996
Operon212	MHA_0997	MHA_0998	MHA_0999	MHA_1000	MHA_1001	MHA_1002
Operon213	MHA_1004	MHA_1005
Operon214	MHA_1008	MHA_1009	MHA_1010	MHA_1011	MHA_1012	MHA_1013	MHA_1014
Operon215	MHA_1025	MHA_1026	MHA_1027
Operon216	MHA_1029	MHA_1030
Operon217	MHA_1034	MHA_1035	MHA_1036
Operon218	MHA_1037	MHA_1038
Operon219	MHA_1039	MHA_1040	MHA_1041	MHA_1042	MHA_1043	MHA_1044
Operon220	MHA_1049	MHA_1050
Operon221	MHA_1055	MHA_1056
Operon222	MHA_1057	MHA_1058
Operon223	MHA_1063	MHA_1064	MHA_1065
Operon224	MHA_1073	MHA_1074	MHA_1075	MHA_1076
Operon225	MHA_1078	MHA_1079	MHA_1080
Operon226	MHA_1081	MHA_1082
Operon227	MHA_1088	MHA_1089	MHA_1090	MHA_1091
Operon228	MHA_1092	MHA_1093
Operon229	MHA_1094	MHA_1095	MHA_1096
Operon230	MHA_1097	MHA_1098
Operon231	MHA_1100	MHA_1101
Operon232	MHA_1104	MHA_1105	MHA_1106	MHA_1107
Operon233	MHA_1108	MHA_1109
Operon234	MHA_1110	MHA_1111	MHA_1112
Operon235	MHA_1113	MHA_1114
Operon236	MHA_1115	MHA_1116	MHA_1117
Operon237	MHA_1119	MHA_1120	MHA_1121	MHA_1122
Operon238	MHA_1123	MHA_1124
Operon239	MHA_1127	MHA_1128	MHA_1129	MHA_1130	MHA_1131
Operon240	MHA_1132	MHA_1133
Operon241	MHA_1135	MHA_1136	MHA_1137	MHA_1138
Operon242	MHA_1141	MHA_1142
Operon243	MHA_1155	MHA_1156	MHA_1157
Operon244	MHA_1160	MHA_1161
Operon245	MHA_1163	MHA_1164
Operon246	MHA_1173	MHA_1174
Operon247	MHA_1176	MHA_1177	MHA_1178	MHA_1179	MHA_1180
Operon248	MHA_1181	MHA_1182	MHA_1183	MHA_1184
Operon249	MHA_1186	MHA_1187	MHA_1188	MHA_1189	MHA_1190	MHA_1191	MHA_1192	MHA_1193	MHA_1194	MHA_1195	MHA_1196	MHA_1197
Operon250	MHA_1201	MHA_1202
Operon251	MHA_1205	MHA_1206	MHA_1207	MHA_1208
Operon252	MHA_1210	MHA_1211	MHA_1212	MHA_1213
Operon253	MHA_1214	MHA_1215	MHA_1216
Operon254	MHA_1217	MHA_1218
Operon255	MHA_1222	MHA_1223	MHA_1224	MHA_1225
Operon256	MHA_1228	MHA_1229
Operon257	MHA_1230	MHA_1231
Operon258	MHA_1233	MHA_1234
Operon259	MHA_1237	MHA_1238	MHA_1239	MHA_1240	MHA_1241	MHA_1242
Operon260	MHA_1243	MHA_1244
Operon261	MHA_1245	MHA_1246
Operon262	MHA_1247	MHA_1248	MHA_1249
Operon263	MHA_1252	MHA_1253	MHA_1254
Operon264	MHA_1257	MHA_1258
Operon265	MHA_1259	MHA_1260	MHA_1261	MHA_1262
Operon266	MHA_1263	MHA_1264
Operon267	MHA_1267	MHA_1268
Operon268	MHA_1271	MHA_1272	MHA_1273
Operon269	MHA_1274	MHA_1275	MHA_1276
Operon270	MHA_1278	MHA_1279
Operon271	MHA_1282	MHA_1283	MHA_1284	MHA_1285	MHA_1286	MHA_1287	MHA_1288
Operon272	MHA_1289	MHA_1290
Operon273	MHA_1298	MHA_1299	MHA_1300	MHA_1301	MHA_1302
Operon274	MHA_1303	MHA_1304
Operon275	MHA_1308	MHA_1309
Operon276	MHA_1310	MHA_1311
Operon277	MHA_1313	MHA_1314
Operon278	MHA_1318	MHA_1319
Operon279	MHA_1323	MHA_1324	MHA_1325
Operon280	MHA_1326	MHA_1327	MHA_1328
Operon281	MHA_1329	MHA_1330
Operon282	MHA_1332	MHA_1333	MHA_1334
Operon283	MHA_1338	MHA_1339
Operon284	MHA_1340	MHA_1341
Operon285	MHA_1342	MHA_1343	MHA_1344	MHA_1345
Operon286	MHA_1350	MHA_1351	MHA_1352
Operon287	MHA_1353	MHA_1354
Operon288	MHA_1355	MHA_1356	MHA_1357
Operon289	MHA_1359	MHA_1360	MHA_1361	MHA_1362	MHA_1363
Operon290	MHA_1365	MHA_1366
Operon291	MHA_1369	MHA_1370
Operon292	MHA_1371	MHA_1372	MHA_1373
Operon293	MHA_1374	MHA_1375	MHA_1376	MHA_1377
Operon294	MHA_1378	MHA_1379
Operon295	MHA_1380	MHA_1381	MHA_1382	MHA_1383
Operon296	MHA_1384	MHA_1385	MHA_1386	MHA_1387	MHA_1388	MHA_1389	MHA_1390
Operon297	MHA_1394	MHA_1395	MHA_1396	MHA_1397
Operon298	MHA_1398	MHA_1399	MHA_1400	MHA_1401
Operon299	MHA_1405	MHA_1406
Operon300	MHA_1410	MHA_1411
Operon301	MHA_1413	MHA_1414	MHA_1415
Operon302	MHA_1416	MHA_1417
Operon303	MHA_1418	MHA_1419	MHA_1420
Operon304	MHA_1422	MHA_1423
Operon305	MHA_1424	MHA_1425	MHA_1426	MHA_1427	MHA_1428	MHA_1429	MHA_1430
Operon306	MHA_1431	MHA_1432	MHA_1433	MHA_1434	MHA_1435
Operon307	MHA_1439	MHA_1440
Operon308	MHA_1443	MHA_1444
Operon309	MHA_1446	MHA_1447	MHA_1448
Operon310	MHA_1449	MHA_1450
Operon311	MHA_1452	MHA_1453
Operon312	MHA_1454	MHA_1455
Operon313	MHA_1458	MHA_1459	MHA_1460	MHA_1461	MHA_1462	MHA_1463
Operon314	MHA_1466	MHA_1467
Operon315	MHA_1471	MHA_1472
Operon316	MHA_1474	MHA_1475
Operon317	MHA_1477	MHA_1478
Operon318	MHA_1479	MHA_1480
Operon319	MHA_1482	MHA_1483	MHA_1484	MHA_1485	MHA_1486	MHA_1487	MHA_1488	MHA_1489	MHA_1490	MHA_1491
Operon320	MHA_1494	MHA_1495	MHA_1496	MHA_1497
Operon321	MHA_1498	MHA_1499	MHA_1500	MHA_1501	MHA_1502
Operon322	MHA_1503	MHA_1504	MHA_1505	MHA_1506	MHA_1507	MHA_1509	MHA_1510
Operon323	MHA_1511	MHA_1512	MHA_1513
Operon324	MHA_1516	MHA_1517
Operon325	MHA_1518	MHA_1519	MHA_1520
Operon326	MHA_1527	MHA_1528
Operon327	MHA_1529	MHA_1530	MHA_1531
Operon328	MHA_1533	MHA_1534
Operon329	MHA_1535	MHA_1536	MHA_1537	MHA_1538
Operon330	MHA_1546	MHA_1547	MHA_1548
Operon331	MHA_1549	MHA_1550
Operon332	MHA_1553	MHA_1554
Operon333	MHA_1557	MHA_1558
Operon334	MHA_1559	MHA_1560
Operon335	MHA_1564	MHA_1565
Operon336	MHA_1567	MHA_1568
Operon337	MHA_1571	MHA_1572
Operon338	MHA_1574	MHA_1575
Operon339	MHA_1580	MHA_1581	MHA_1582	MHA_1583	MHA_1584
Operon340	MHA_1586	MHA_1587	MHA_1588
Operon341	MHA_1590	MHA_1591	MHA_1592
Operon342	MHA_1593	MHA_1594	MHA_1595
Operon343	MHA_1596	MHA_1597
Operon344	MHA_1600	MHA_1601
Operon345	MHA_1603	MHA_1604
Operon346	MHA_1605	MHA_1606
Operon347	MHA_1608	MHA_1609
Operon348	MHA_1611	MHA_1612
Operon349	MHA_1615	MHA_1616	MHA_1617
Operon350	MHA_1626	MHA_1627	MHA_1628
Operon351	MHA_1631	MHA_1632
Operon352	MHA_1633	MHA_1634
Operon353	MHA_1640	MHA_1641	MHA_1642
Operon354	MHA_1646	MHA_1647	MHA_1648	MHA_1649	MHA_1650	MHA_1651
Operon355	MHA_1652	MHA_1653	MHA_1654
Operon356	MHA_1658	MHA_1659	MHA_1660
Operon357	MHA_1662	MHA_1663
Operon358	MHA_1666	MHA_1667
Operon359	MHA_1668	MHA_1669
Operon360	MHA_1671	MHA_1672	MHA_1673
Operon361	MHA_1676	MHA_1677	MHA_1678	MHA_1679	MHA_1680	MHA_1681	MHA_1682	MHA_1683	MHA_1684	MHA_1685	MHA_1686
Operon362	MHA_1688	MHA_1689
Operon363	MHA_1692	MHA_1693
Operon364	MHA_1694	MHA_1695	MHA_1696
Operon365	MHA_1697	MHA_1698
Operon366	MHA_1701	MHA_1702
Operon367	MHA_1704	MHA_1705	MHA_1706
Operon368	MHA_1708	MHA_1709	MHA_1710
Operon369	MHA_1712	MHA_1713	MHA_1714	MHA_1715	MHA_1716
Operon370	MHA_1717	MHA_1718	MHA_1719
Operon371	MHA_1720	MHA_1721	MHA_1722	MHA_1723
Operon372	MHA_1729	MHA_1730	MHA_1731
Operon373	MHA_1735	MHA_1736	MHA_1737	MHA_1738	MHA_1739	MHA_1740
Operon374	MHA_1741	MHA_1742
Operon375	MHA_1744	MHA_1745	MHA_1746	MHA_1747	MHA_1748	MHA_1749	MHA_1750	MHA_1751
Operon376	MHA_1753	MHA_1754	MHA_1755	MHA_1756
Operon377	MHA_1759	MHA_1760	MHA_1761	MHA_1762
Operon378	MHA_1766	MHA_1767
Operon379	MHA_1768	MHA_1769	MHA_1770
Operon380	MHA_1771	MHA_1772	MHA_1773
Operon381	MHA_1774	MHA_1775
Operon382	MHA_1780	MHA_1781
Operon383	MHA_1782	MHA_1783	MHA_1784
Operon384	MHA_1785	MHA_1786	MHA_1787
Operon385	MHA_1794	MHA_1795	MHA_1796
Operon386	MHA_1800	MHA_1801	MHA_1802	MHA_1803
Operon387	MHA_1805	MHA_1806
Operon388	MHA_1809	MHA_1810
Operon389	MHA_1811	MHA_1812	MHA_1813
Operon390	MHA_1815	MHA_1816	MHA_1817	MHA_1818	MHA_1819	MHA_1820	MHA_1821
Operon391	MHA_1823	MHA_1824
Operon392	MHA_1830	MHA_1831
Operon393	MHA_1832	MHA_1833
Operon394	MHA_1834	MHA_1835
Operon395	MHA_1846	MHA_1847	MHA_1848
Operon396	MHA_1850	MHA_1851	MHA_1852	MHA_1853
Operon397	MHA_1854	MHA_1855
Operon398	MHA_1856	MHA_1857
Operon399	MHA_1858	MHA_1859	MHA_1860
Operon400	MHA_1865	MHA_1866
Operon401	MHA_1870	MHA_1871
Operon402	MHA_1873	MHA_1874	MHA_1875
Operon403	MHA_1876	MHA_1877	MHA_1878	MHA_1879
Operon404	MHA_1883	MHA_1884	MHA_1885
Operon405	MHA_1893	MHA_1894
Operon406	MHA_1896	MHA_1897
Operon407	MHA_1900	MHA_1901	MHA_1902
Operon408	MHA_1904	MHA_1905	MHA_1906
Operon409	MHA_1908	MHA_1909	MHA_1910
Operon410	MHA_1913	MHA_1914	MHA_1915
Operon411	MHA_1916	MHA_1917	MHA_1918
Operon412	MHA_1919	MHA_1920
Operon413	MHA_1921	MHA_1922	MHA_1923	MHA_1924	MHA_1925	MHA_1926
Operon414	MHA_1927	MHA_1928	MHA_1929
Operon415	MHA_1933	MHA_1934
Operon416	MHA_1938	MHA_1939
Operon417	MHA_1941	MHA_1942	MHA_1943
Operon418	MHA_1944	MHA_1945
Operon419	MHA_1946	MHA_1947	MHA_1948	MHA_1949
Operon420	MHA_1956	MHA_1957	MHA_1958
Operon421	MHA_1962	MHA_1963
Operon422	MHA_1966	MHA_1967
Operon423	MHA_1968	MHA_1969	MHA_1970	MHA_1971	MHA_1972	MHA_1973	MHA_1974	MHA_1975	MHA_1976	MHA_1977	MHA_1978	MHA_1979	MHA_1980	MHA_1981
Operon424	MHA_1984	MHA_1985
Operon425	MHA_1987	MHA_1988
Operon426	MHA_1989	MHA_1990
Operon427	MHA_1993	MHA_1994	MHA_1995	MHA_1996	MHA_1997	MHA_1998	MHA_1999	MHA_2000	MHA_2001	MHA_2002	MHA_2003	MHA_2004
Operon428	MHA_2006	MHA_2007	MHA_2008	MHA_2009	MHA_2010	MHA_2011	MHA_2012	MHA_2013	MHA_2014	MHA_2015
Operon429	MHA_2017	MHA_2018
Operon430	MHA_2023	MHA_2024
Operon431	MHA_2029	MHA_2030	MHA_2031	MHA_2032	MHA_2033
Operon432	MHA_2034	MHA_2035
Operon433	MHA_2036	MHA_2037	MHA_2038	MHA_2039
Operon434	MHA_2040	MHA_2041	MHA_2042	MHA_2043
Operon435	MHA_2044	MHA_2045
Operon436	MHA_2046	MHA_2047	MHA_2048	MHA_2049	MHA_2050
Operon437	MHA_2051	MHA_2052
Operon438	MHA_2056	MHA_2057
Operon439	MHA_2058	MHA_2059
Operon440	MHA_2062	MHA_2063	MHA_2064	MHA_2065	MHA_2066
Operon441	MHA_2069	MHA_2070	MHA_2071	MHA_2072	MHA_2073	MHA_2074	MHA_2075	MHA_2076	MHA_2077
Operon442	MHA_2078	MHA_2079
Operon443	MHA_2086	MHA_2087
Operon444	MHA_2088	MHA_2089
Operon445	MHA_2090	MHA_2091
Operon446	MHA_2096	MHA_2097
Operon447	MHA_2107	MHA_2108
Operon448	MHA_2111	MHA_2112	MHA_2113
Operon449	MHA_2116	MHA_2117
Operon450	MHA_2122	MHA_2123
Operon451	MHA_2124	MHA_2125	MHA_2126
Operon452	MHA_2127	MHA_2128
Operon453	MHA_2129	MHA_2130	MHA_2131
Operon454	MHA_2132	MHA_2133	MHA_2134	MHA_2135	MHA_2136
Operon455	MHA_2138	MHA_2139	MHA_2140	MHA_2141
Operon456	MHA_2143	MHA_2144
Operon457	MHA_2145	MHA_2146
Operon458	MHA_2147	MHA_2148
Operon459	MHA_2153	MHA_2154
Operon460	MHA_2155	MHA_2156	MHA_2157	MHA_2158
Operon461	MHA_2159	MHA_2160	MHA_2161	MHA_2162
Operon462	MHA_2163	MHA_2164	MHA_2165	MHA_2166
Operon463	MHA_2176	MHA_2177	MHA_2178	MHA_2179
Operon464	MHA_2180	MHA_2181	MHA_2182	MHA_2183
Operon465	MHA_2184	MHA_2185
Operon466	MHA_2186	MHA_2187	MHA_2188	MHA_2189
Operon467	MHA_2191	MHA_2192
Operon468	MHA_2194	MHA_2195	MHA_2196	MHA_2197	MHA_2198	MHA_2199
Operon469	MHA_2202	MHA_2203
Operon470	MHA_2204	MHA_2205	MHA_2206	MHA_2207
Operon471	MHA_2208	MHA_2209
Operon472	MHA_2210	MHA_2211	MHA_2212	MHA_2213	MHA_2214	MHA_2215	MHA_2216
Operon473	MHA_2220	MHA_2221
Operon474	MHA_2222	MHA_2223
Operon475	MHA_2225	MHA_2226
Operon476	MHA_2230	MHA_2231
Operon477	MHA_2232	MHA_2233
Operon478	MHA_2236	MHA_2237
Operon479	MHA_2238	MHA_2239
Operon480	MHA_2240	MHA_2241
Operon481	MHA_2245	MHA_2246
Operon482	MHA_2247	MHA_2248
Operon483	MHA_2251	MHA_2252
Operon484	MHA_2258	MHA_2259	MHA_2260
Operon485	MHA_2263	MHA_2264	MHA_2265
Operon486	MHA_2266	MHA_2267	MHA_2268	MHA_2269
Operon487	MHA_2275	MHA_2276	MHA_2277
Operon488	MHA_2278	MHA_2279	MHA_2280
Operon489	MHA_2283	MHA_2284	MHA_2285	MHA_2286	MHA_2287
Operon490	MHA_2294	MHA_2295
Operon491	MHA_2300	MHA_2301
Operon492	MHA_2307	MHA_2308	MHA_2309	MHA_2310	MHA_2311	MHA_2312
Operon493	MHA_2314	MHA_2315
Operon494	MHA_2317	MHA_2318
Operon495	MHA_2321	MHA_2322
Operon496	MHA_2323	MHA_2324	MHA_2325
Operon497	MHA_2326	MHA_2327
Operon498	MHA_2328	MHA_2329
Operon499	MHA_2330	MHA_2331
Operon500	MHA_2332	MHA_2333
Operon501	MHA_2334	MHA_2335	MHA_2336	MHA_2337	MHA_2338	MHA_2339	MHA_2340	MHA_2341	MHA_2342	MHA_2343
Operon502	MHA_2351	MHA_2352	MHA_2353
Operon503	MHA_2357	MHA_2358
Operon504	MHA_2364	MHA_2365	MHA_2366	MHA_2367	MHA_2368
Operon505	MHA_2369	MHA_2370	MHA_2371	MHA_2372
Operon506	MHA_2373	MHA_2374	MHA_2375	MHA_2376	MHA_2377	MHA_2378	MHA_2379	MHA_2380
Operon507	MHA_2383	MHA_2384
Operon508	MHA_2390	MHA_2391	MHA_2392
Operon509	MHA_2393	MHA_2394
Operon510	MHA_2396	MHA_2398	MHA_2399
Operon511	MHA_2401	MHA_2402
Operon512	MHA_2407	MHA_2408
Operon513	MHA_2409	MHA_2410
Operon514	MHA_2411	MHA_2412	MHA_2413
Operon515	MHA_2414	MHA_2415	MHA_2416
Operon516	MHA_2422	MHA_2423	MHA_2424	MHA_2425
Operon517	MHA_2426	MHA_2427
Operon518	MHA_2430	MHA_2431
Operon519	MHA_2433	MHA_2434
Operon520	MHA_2437	MHA_2438	MHA_2439	MHA_2440	MHA_2441	MHA_2442	MHA_2443	MHA_2444	MHA_2445	MHA_2446	MHA_2447	MHA_2448	MHA_2449	MHA_2450	MHA_2451
Operon521	MHA_2452	MHA_2453	MHA_2454	MHA_2455	MHA_2456	MHA_2457	MHA_2458
Operon522	MHA_2460	MHA_2461	MHA_2462	MHA_2463	MHA_2464	MHA_2465	MHA_2466
Operon523	MHA_2467	MHA_2468
Operon524	MHA_2469	MHA_2470
Operon525	MHA_2471	MHA_2472	MHA_2473	MHA_2474
Operon526	MHA_2475	MHA_2476	MHA_2477	MHA_2478	MHA_2479
Operon527	MHA_2480	MHA_2481	MHA_2482	MHA_2483
Operon528	MHA_2484	MHA_2485	MHA_2486
Operon529	MHA_2487	MHA_2488	MHA_2489	MHA_2490	MHA_2491
Operon530	MHA_2496	MHA_2497	MHA_2498
Operon531	MHA_2501	MHA_2502	MHA_2503	MHA_2504
Operon532	MHA_2506	MHA_2507
Operon533	MHA_2508	MHA_2509	MHA_2510	MHA_2511
Operon534	MHA_2512	MHA_2513	MHA_2514
Operon535	MHA_2519	MHA_2520
Operon536	MHA_2523	MHA_2524
Operon537	MHA_2526	MHA_2527
Operon538	MHA_2530	MHA_2531	MHA_2532	MHA_2533	MHA_2534	MHA_2535	MHA_2536
Operon539	MHA_2539	MHA_2540	MHA_2541	MHA_2542	MHA_2543	MHA_2544
Operon540	MHA_2546	MHA_2547
Operon541	MHA_2548	MHA_2549
Operon542	MHA_2551	MHA_2552
Operon543	MHA_2553	MHA_2554	MHA_2555
Operon544	MHA_2558	MHA_2559	MHA_2560
Operon545	MHA_2564	MHA_2565	MHA_2566	MHA_2567
Operon546	MHA_2568	MHA_2569	MHA_2570	MHA_2571
Operon547	MHA_2573	MHA_2574
Operon548	MHA_2576	MHA_2577	MHA_2578
Operon549	MHA_2581	MHA_2582
Operon550	MHA_2585	MHA_2586
Operon551	MHA_2588	MHA_2589	MHA_2590
Operon552	MHA_2591	MHA_2592	MHA_2593	MHA_2594	MHA_2595
Operon553	MHA_2596	MHA_2597	MHA_2598	MHA_2599	MHA_2600	MHA_2601	MHA_2602
Operon554	MHA_2621	MHA_2622	MHA_2623	MHA_2624
Operon555	MHA_2626	MHA_2627	MHA_2628
Operon556	MHA_2630	MHA_2631	MHA_2632
Operon557	MHA_2635	MHA_2636
Operon558	MHA_2638	MHA_2639
Operon559	MHA_2642	MHA_2643
Operon560	MHA_2647	MHA_2648
Operon561	MHA_2652	MHA_2653
Operon562	MHA_2655	MHA_2656
Operon563	MHA_2657	MHA_2658
Operon564	MHA_2660	MHA_2661
Operon565	MHA_2665	MHA_2666	MHA_2667	MHA_2668	MHA_2669	MHA_2670	MHA_2671
Operon566	MHA_2675	MHA_2676	MHA_2677
Operon567	MHA_2679	MHA_2680
Operon568	MHA_2681	MHA_2682
Operon569	MHA_2683	MHA_2684
Operon570	MHA_2686	MHA_2687	MHA_2688
Operon571	MHA_2689	MHA_2690
Operon572	MHA_2691	MHA_2692	MHA_2693
Operon573	MHA_2695	MHA_2696
Operon574	MHA_2697	MHA_2698	MHA_2699	MHA_2700
Operon575	MHA_2704	MHA_2705	MHA_2706	MHA_2707	MHA_2709
Operon576	MHA_2714	MHA_2715	MHA_2716
Operon577	MHA_2719	MHA_2720	MHA_2721	MHA_2722	MHA_2723
Operon578	MHA_2729	MHA_2730
Operon579	MHA_2734	MHA_2735	MHA_2736	MHA_2737
Operon580	MHA_2738	MHA_2739	MHA_2740
Operon581	MHA_2741	MHA_2742	MHA_2743	MHA_2744
Operon582	MHA_2745	MHA_2746
Operon583	MHA_2749	MHA_2750
Operon584	MHA_2751	MHA_2752
Operon585	MHA_2753	MHA_2754	MHA_2755	MHA_2756
Operon586	MHA_2757	MHA_2758	MHA_2759	MHA_2760	MHA_2761
Operon587	MHA_2765	MHA_2766	MHA_2767	MHA_2768	MHA_2769	MHA_2770
Operon588	MHA_2771	MHA_2772	MHA_2773	MHA_2774	MHA_2775	MHA_2776
Operon589	MHA_2781	MHA_2782	MHA_2783
Operon590	MHA_2784	MHA_2785
Operon591	MHA_2787	MHA_2788	MHA_2789	MHA_2790	MHA_2791	MHA_2792
Operon592	MHA_2802	MHA_2803
Operon593	MHA_2808	MHA_2809
Operon594	MHA_2815	MHA_2816
Operon595	MHA_2820	MHA_2821	MHA_2822
Operon596	MHA_2823	MHA_2824
Operon597	MHA_2827	MHA_2828
Operon598	MHA_2836	MHA_2837
Operon599	MHA_2839	MHA_0001

## Sheet: MH_DOOR_Pairwise
# Co-expressed pairs identified by DOOR
MHA_0002	MHA_0003
MHA_0003	MHA_0004
MHA_0006	MHA_0007
MHA_0007	MHA_0008
MHA_0008	MHA_0009
MHA_0016	MHA_0017
MHA_0018	MHA_0019
MHA_0019	MHA_0020
MHA_0026	MHA_0027
MHA_0028	MHA_0029
MHA_0033	MHA_0034
MHA_0034	MHA_0035
MHA_0035	MHA_0036
MHA_0040	MHA_0041
MHA_0041	MHA_0042
MHA_0042	MHA_0043
MHA_0043	MHA_0044
MHA_0050	MHA_0051
MHA_0051	MHA_0052
MHA_0056	MHA_0057
MHA_0057	MHA_0058
MHA_0058	MHA_0059
MHA_0061	MHA_0062
MHA_0064	MHA_0065
MHA_0065	MHA_0066
MHA_0066	MHA_0067
MHA_0067	MHA_0068
MHA_0072	MHA_0073
MHA_0076	MHA_0077
MHA_0077	MHA_0078
MHA_0079	MHA_0080
MHA_0080	MHA_0081
MHA_0083	MHA_0084
MHA_0084	MHA_0085
MHA_0085	MHA_0086
MHA_0086	MHA_0087
MHA_0088	MHA_0089
MHA_0089	MHA_0090
MHA_0093	MHA_0094
MHA_0096	MHA_0097
MHA_0100	MHA_0101
MHA_0101	MHA_0102
MHA_0102	MHA_0103
MHA_0103	MHA_0104
MHA_0104	MHA_0105
MHA_0105	MHA_0106
MHA_0106	MHA_0107
MHA_0107	MHA_0108
MHA_0108	MHA_0109
MHA_0124	MHA_0125
MHA_0125	MHA_0126
MHA_0126	MHA_0127
MHA_0128	MHA_0129
MHA_0134	MHA_0135
MHA_0135	MHA_0136
MHA_0137	MHA_0138
MHA_0140	MHA_0141
MHA_0144	MHA_0145
MHA_0145	MHA_0146
MHA_0147	MHA_0148
MHA_0152	MHA_0153
MHA_0154	MHA_0155
MHA_0155	MHA_0156
MHA_0156	MHA_0157
MHA_0160	MHA_0161
MHA_0161	MHA_0162
MHA_0162	MHA_0163
MHA_0163	MHA_0164
MHA_0166	MHA_0167
MHA_0167	MHA_0168
MHA_0168	MHA_0169
MHA_0169	MHA_0170
MHA_0172	MHA_0173
MHA_0173	MHA_0174
MHA_0174	MHA_0175
MHA_0176	MHA_0177
MHA_0177	MHA_0178
MHA_0178	MHA_0179
MHA_0180	MHA_0181
MHA_0183	MHA_0184
MHA_0184	MHA_0185
MHA_0185	MHA_0186
MHA_0188	MHA_0189
MHA_0189	MHA_0190
MHA_0190	MHA_0191
MHA_0194	MHA_0195
MHA_0203	MHA_0204
MHA_0206	MHA_0207
MHA_0212	MHA_0213
MHA_0214	MHA_0215
MHA_0217	MHA_0218
MHA_0219	MHA_0220
MHA_0220	MHA_0221
MHA_0226	MHA_0227
MHA_0227	MHA_0228
MHA_0229	MHA_0230
MHA_0231	MHA_0232
MHA_0235	MHA_0236
MHA_0236	MHA_0237
MHA_0242	MHA_0243
MHA_0243	MHA_0244
MHA_0245	MHA_0246
MHA_0246	MHA_0247
MHA_0247	MHA_0248
MHA_0248	MHA_0249
MHA_0249	MHA_0250
MHA_0253	MHA_0254
MHA_0255	MHA_0256
MHA_0261	MHA_0262
MHA_0265	MHA_0266
MHA_0267	MHA_0268
MHA_0270	MHA_0271
MHA_0275	MHA_0276
MHA_0276	MHA_0277
MHA_0279	MHA_0280
MHA_0280	MHA_0281
MHA_0281	MHA_0282
MHA_0284	MHA_0285
MHA_0285	MHA_0286
MHA_0288	MHA_0289
MHA_0289	MHA_0290
MHA_0290	MHA_0291
MHA_0292	MHA_0293
MHA_0297	MHA_0298
MHA_0299	MHA_0300
MHA_0304	MHA_0305
MHA_0305	MHA_0306
MHA_0306	MHA_0307
MHA_0308	MHA_0309
MHA_0309	MHA_0310
MHA_0311	MHA_0312
MHA_0312	MHA_0313
MHA_0313	MHA_0314
MHA_0315	MHA_0316
MHA_0318	MHA_0319
MHA_0321	MHA_0322
MHA_0322	MHA_0323
MHA_0323	MHA_0324
MHA_0326	MHA_0327
MHA_0328	MHA_0329
MHA_0330	MHA_0331
MHA_0344	MHA_0345
MHA_0345	MHA_0346
MHA_0346	MHA_0347
MHA_0348	MHA_0349
MHA_0350	MHA_0351
MHA_0352	MHA_0353
MHA_0358	MHA_0359
MHA_0359	MHA_0360
MHA_0360	MHA_0361
MHA_0361	MHA_0362
MHA_0366	MHA_0367
MHA_0370	MHA_0371
MHA_0371	MHA_0372
MHA_0373	MHA_0374
MHA_0377	MHA_0378
MHA_0381	MHA_0382
MHA_0382	MHA_0383
MHA_0386	MHA_0387
MHA_0388	MHA_0389
MHA_0389	MHA_0390
MHA_0394	MHA_0395
MHA_0395	MHA_0396
MHA_0396	MHA_0397
MHA_0397	MHA_0398
MHA_0398	MHA_0399
MHA_0399	MHA_0400
MHA_0400	MHA_0401
MHA_0401	MHA_0402
MHA_0402	MHA_0403
MHA_0403	MHA_0404
MHA_0404	MHA_0405
MHA_0406	MHA_0407
MHA_0408	MHA_0409
MHA_0409	MHA_0410
MHA_0410	MHA_0411
MHA_0411	MHA_0412
MHA_0413	MHA_0414
MHA_0414	MHA_0415
MHA_0417	MHA_0418
MHA_0420	MHA_0421
MHA_0423	MHA_0424
MHA_0424	MHA_0425
MHA_0425	MHA_0426
MHA_0426	MHA_0427
MHA_0431	MHA_0432
MHA_0432	MHA_0433
MHA_0435	MHA_0436
MHA_0437	MHA_0438
MHA_0438	MHA_0439
MHA_0440	MHA_0441
MHA_0446	MHA_0447
MHA_0447	MHA_0448
MHA_0448	MHA_0449
MHA_0449	MHA_0450
MHA_0453	MHA_0454
MHA_0455	MHA_0456
MHA_0457	MHA_0458
MHA_0458	MHA_0459
MHA_0466	MHA_0467
MHA_0467	MHA_0468
MHA_0469	MHA_0470
MHA_0470	MHA_0471
MHA_0471	MHA_0472
MHA_0472	MHA_0473
MHA_0473	MHA_0474
MHA_0475	MHA_0476
MHA_0476	MHA_0477
MHA_0477	MHA_0478
MHA_0479	MHA_0480
MHA_0481	MHA_0482
MHA_0482	MHA_0483
MHA_0483	MHA_0484
MHA_0484	MHA_0485
MHA_0490	MHA_0491
MHA_0491	MHA_0492
MHA_0494	MHA_0495
MHA_0496	MHA_0497
MHA_0501	MHA_0502
MHA_0503	MHA_0504
MHA_0504	MHA_0505
MHA_0505	MHA_0506
MHA_0506	MHA_0507
MHA_0510	MHA_0511
MHA_0512	MHA_0513
MHA_0519	MHA_0520
MHA_0521	MHA_0522
MHA_0522	MHA_0523
MHA_0524	MHA_0525
MHA_0525	MHA_0526
MHA_0528	MHA_0529
MHA_0529	MHA_0530
MHA_0534	MHA_0535
MHA_0542	MHA_0543
MHA_0543	MHA_0544
MHA_0544	MHA_0545
MHA_0545	MHA_0546
MHA_0548	MHA_0549
MHA_0551	MHA_0552
MHA_0552	MHA_0553
MHA_0554	MHA_0555
MHA_0559	MHA_0560
MHA_0560	MHA_0561
MHA_0565	MHA_0566
MHA_0570	MHA_0571
MHA_0571	MHA_0572
MHA_0572	MHA_0573
MHA_0573	MHA_0574
MHA_0574	MHA_0575
MHA_0576	MHA_0577
MHA_0579	MHA_0580
MHA_0583	MHA_0584
MHA_0584	MHA_0585
MHA_0587	MHA_0588
MHA_0588	MHA_0589
MHA_0589	MHA_0590
MHA_0590	MHA_0591
MHA_0592	MHA_0593
MHA_0594	MHA_0595
MHA_0597	MHA_0598
MHA_0598	MHA_0599
MHA_0599	MHA_0600
MHA_0609	MHA_0610
MHA_0611	MHA_0612
MHA_0614	MHA_0615
MHA_0615	MHA_0616
MHA_0616	MHA_0617
MHA_0619	MHA_0620
MHA_0620	MHA_0621
MHA_0621	MHA_0622
MHA_0622	MHA_0623
MHA_0624	MHA_0625
MHA_0630	MHA_0631
MHA_0631	MHA_0632
MHA_0632	MHA_0633
MHA_0638	MHA_0639
MHA_0640	MHA_0641
MHA_0642	MHA_0643
MHA_0643	MHA_0644
MHA_0644	MHA_0645
MHA_0645	MHA_0646
MHA_0648	MHA_0649
MHA_0650	MHA_0651
MHA_0654	MHA_0655
MHA_0660	MHA_0661
MHA_0662	MHA_0663
MHA_0663	MHA_0664
MHA_0664	MHA_0665
MHA_0665	MHA_0666
MHA_0666	MHA_0667
MHA_0668	MHA_0669
MHA_0671	MHA_0672
MHA_0676	MHA_0677
MHA_0677	MHA_0678
MHA_0680	MHA_0681
MHA_0681	MHA_0682
MHA_0684	MHA_0685
MHA_0685	MHA_0686
MHA_0687	MHA_0688
MHA_0688	MHA_0689
MHA_0689	MHA_0690
MHA_0692	MHA_0693
MHA_0693	MHA_0694
MHA_0696	MHA_0697
MHA_0697	MHA_0698
MHA_0699	MHA_0700
MHA_0700	MHA_0701
MHA_0703	MHA_0704
MHA_0705	MHA_0706
MHA_0708	MHA_0709
MHA_0709	MHA_0710
MHA_0710	MHA_0711
MHA_0713	MHA_0714
MHA_0714	MHA_0715
MHA_0715	MHA_0716
MHA_0716	MHA_0717
MHA_0719	MHA_0720
MHA_0721	MHA_0722
MHA_0722	MHA_0723
MHA_0726	MHA_0727
MHA_0727	MHA_0728
MHA_0728	MHA_0729
MHA_0732	MHA_0733
MHA_0733	MHA_0734
MHA_0736	MHA_0737
MHA_0742	MHA_0743
MHA_0747	MHA_0748
MHA_0751	MHA_0752
MHA_0752	MHA_0753
MHA_0753	MHA_0754
MHA_0754	MHA_0755
MHA_0759	MHA_0760
MHA_0760	MHA_0761
MHA_0761	MHA_0762
MHA_0763	MHA_0764
MHA_0764	MHA_0765
MHA_0765	MHA_0766
MHA_0768	MHA_0769
MHA_0769	MHA_0770
MHA_0771	MHA_0772
MHA_0772	MHA_0773
MHA_0776	MHA_0777
MHA_0780	MHA_0781
MHA_0782	MHA_0783
MHA_0783	MHA_0784
MHA_0784	MHA_0785
MHA_0785	MHA_0786
MHA_0786	MHA_0787
MHA_0788	MHA_0789
MHA_0789	MHA_0790
MHA_0796	MHA_0797
MHA_0807	MHA_0808
MHA_0808	MHA_0809
MHA_0812	MHA_0813
MHA_0820	MHA_0821
MHA_0821	MHA_0822
MHA_0823	MHA_0824
MHA_0824	MHA_0825
MHA_0825	MHA_0826
MHA_0826	MHA_0827
MHA_0827	MHA_0828
MHA_0829	MHA_0830
MHA_0830	MHA_0831
MHA_0832	MHA_0833
MHA_0835	MHA_0836
MHA_0837	MHA_0838
MHA_0839	MHA_0840
MHA_0840	MHA_0841
MHA_0841	MHA_0842
MHA_0842	MHA_0843
MHA_0843	MHA_0844
MHA_0848	MHA_0849
MHA_0849	MHA_0850
MHA_0850	MHA_0851
MHA_0853	MHA_0854
MHA_0854	MHA_0855
MHA_0855	MHA_0856
MHA_0857	MHA_0858
MHA_0863	MHA_0864
MHA_0865	MHA_0866
MHA_0866	MHA_0867
MHA_0872	MHA_0873
MHA_0874	MHA_0875
MHA_0876	MHA_0877
MHA_0877	MHA_0878
MHA_0878	MHA_0879
MHA_0879	MHA_0880
MHA_0880	MHA_0881
MHA_0891	MHA_0892
MHA_0895	MHA_0896
MHA_0898	MHA_0899
MHA_0899	MHA_0900
MHA_0903	MHA_0904
MHA_0904	MHA_0905
MHA_0905	MHA_0906
MHA_0906	MHA_0907
MHA_0907	MHA_0908
MHA_0908	MHA_0909
MHA_0909	MHA_0910
MHA_0910	MHA_0911
MHA_0911	MHA_0912
MHA_0912	MHA_0913
MHA_0913	MHA_0914
MHA_0915	MHA_0916
MHA_0916	MHA_0917
MHA_0919	MHA_0920
MHA_0920	MHA_0921
MHA_0921	MHA_0922
MHA_0922	MHA_0923
MHA_0923	MHA_0924
MHA_0924	MHA_0925
MHA_0925	MHA_0926
MHA_0926	MHA_0927
MHA_0927	MHA_0928
MHA_0928	MHA_0929
MHA_0931	MHA_0932
MHA_0933	MHA_0934
MHA_0934	MHA_0935
MHA_0935	MHA_0936
MHA_0936	MHA_0937
MHA_0937	MHA_0938
MHA_0938	MHA_0939
MHA_0939	MHA_0940
MHA_0940	MHA_0941
MHA_0943	MHA_0944
MHA_0944	MHA_0945
MHA_0945	MHA_0946
MHA_0946	MHA_0947
MHA_0947	MHA_0948
MHA_0948	MHA_0949
MHA_0950	MHA_0951
MHA_0951	MHA_0952
MHA_0953	MHA_0954
MHA_0954	MHA_0955
MHA_0956	MHA_0957
MHA_0960	MHA_0961
MHA_0961	MHA_0962
MHA_0962	MHA_0964
MHA_0967	MHA_0968
MHA_0968	MHA_0969
MHA_0969	MHA_0970
MHA_0972	MHA_0973
MHA_0973	MHA_0974
MHA_0974	MHA_0975
MHA_0976	MHA_0977
MHA_0977	MHA_0978
MHA_0980	MHA_0981
MHA_0981	MHA_0982
MHA_0983	MHA_0984
MHA_0986	MHA_0987
MHA_0987	MHA_0988
MHA_0990	MHA_0991
MHA_0993	MHA_0994
MHA_0994	MHA_0995
MHA_0995	MHA_0996
MHA_0997	MHA_0998
MHA_0998	MHA_0999
MHA_0999	MHA_1000
MHA_1000	MHA_1001
MHA_1001	MHA_1002
MHA_1004	MHA_1005
MHA_1008	MHA_1009
MHA_1009	MHA_1010
MHA_1010	MHA_1011
MHA_1011	MHA_1012
MHA_1012	MHA_1013
MHA_1013	MHA_1014
MHA_1025	MHA_1026
MHA_1026	MHA_1027
MHA_1029	MHA_1030
MHA_1034	MHA_1035
MHA_1035	MHA_1036
MHA_1037	MHA_1038
MHA_1039	MHA_1040
MHA_1040	MHA_1041
MHA_1041	MHA_1042
MHA_1042	MHA_1043
MHA_1043	MHA_1044
MHA_1049	MHA_1050
MHA_1055	MHA_1056
MHA_1057	MHA_1058
MHA_1063	MHA_1064
MHA_1064	MHA_1065
MHA_1073	MHA_1074
MHA_1074	MHA_1075
MHA_1075	MHA_1076
MHA_1078	MHA_1079
MHA_1079	MHA_1080
MHA_1081	MHA_1082
MHA_1088	MHA_1089
MHA_1089	MHA_1090
MHA_1090	MHA_1091
MHA_1092	MHA_1093
MHA_1094	MHA_1095
MHA_1095	MHA_1096
MHA_1097	MHA_1098
MHA_1100	MHA_1101
MHA_1104	MHA_1105
MHA_1105	MHA_1106
MHA_1106	MHA_1107
MHA_1108	MHA_1109
MHA_1110	MHA_1111
MHA_1111	MHA_1112
MHA_1113	MHA_1114
MHA_1115	MHA_1116
MHA_1116	MHA_1117
MHA_1119	MHA_1120
MHA_1120	MHA_1121
MHA_1121	MHA_1122
MHA_1123	MHA_1124
MHA_1127	MHA_1128
MHA_1128	MHA_1129
MHA_1129	MHA_1130
MHA_1130	MHA_1131
MHA_1132	MHA_1133
MHA_1135	MHA_1136
MHA_1136	MHA_1137
MHA_1137	MHA_1138
MHA_1141	MHA_1142
MHA_1155	MHA_1156
MHA_1156	MHA_1157
MHA_1160	MHA_1161
MHA_1163	MHA_1164
MHA_1173	MHA_1174
MHA_1176	MHA_1177
MHA_1177	MHA_1178
MHA_1178	MHA_1179
MHA_1179	MHA_1180
MHA_1181	MHA_1182
MHA_1182	MHA_1183
MHA_1183	MHA_1184
MHA_1186	MHA_1187
MHA_1187	MHA_1188
MHA_1188	MHA_1189
MHA_1189	MHA_1190
MHA_1190	MHA_1191
MHA_1191	MHA_1192
MHA_1192	MHA_1193
MHA_1193	MHA_1194
MHA_1194	MHA_1195
MHA_1195	MHA_1196
MHA_1196	MHA_1197
MHA_1201	MHA_1202
MHA_1205	MHA_1206
MHA_1206	MHA_1207
MHA_1207	MHA_1208
MHA_1210	MHA_1211
MHA_1211	MHA_1212
MHA_1212	MHA_1213
MHA_1214	MHA_1215
MHA_1215	MHA_1216
MHA_1217	MHA_1218
MHA_1222	MHA_1223
MHA_1223	MHA_1224
MHA_1224	MHA_1225
MHA_1228	MHA_1229
MHA_1230	MHA_1231
MHA_1233	MHA_1234
MHA_1237	MHA_1238
MHA_1238	MHA_1239
MHA_1239	MHA_1240
MHA_1240	MHA_1241
MHA_1241	MHA_1242
MHA_1243	MHA_1244
MHA_1245	MHA_1246
MHA_1247	MHA_1248
MHA_1248	MHA_1249
MHA_1252	MHA_1253
MHA_1253	MHA_1254
MHA_1257	MHA_1258
MHA_1259	MHA_1260
MHA_1260	MHA_1261
MHA_1261	MHA_1262
MHA_1263	MHA_1264
MHA_1267	MHA_1268
MHA_1271	MHA_1272
MHA_1272	MHA_1273
MHA_1274	MHA_1275
MHA_1275	MHA_1276
MHA_1278	MHA_1279
MHA_1282	MHA_1283
MHA_1283	MHA_1284
MHA_1284	MHA_1285
MHA_1285	MHA_1286
MHA_1286	MHA_1287
MHA_1287	MHA_1288
MHA_1289	MHA_1290
MHA_1298	MHA_1299
MHA_1299	MHA_1300
MHA_1300	MHA_1301
MHA_1301	MHA_1302
MHA_1303	MHA_1304
MHA_1308	MHA_1309
MHA_1310	MHA_1311
MHA_1313	MHA_1314
MHA_1318	MHA_1319
MHA_1323	MHA_1324
MHA_1324	MHA_1325
MHA_1326	MHA_1327
MHA_1327	MHA_1328
MHA_1329	MHA_1330
MHA_1332	MHA_1333
MHA_1333	MHA_1334
MHA_1338	MHA_1339
MHA_1340	MHA_1341
MHA_1342	MHA_1343
MHA_1343	MHA_1344
MHA_1344	MHA_1345
MHA_1350	MHA_1351
MHA_1351	MHA_1352
MHA_1353	MHA_1354
MHA_1355	MHA_1356
MHA_1356	MHA_1357
MHA_1359	MHA_1360
MHA_1360	MHA_1361
MHA_1361	MHA_1362
MHA_1362	MHA_1363
MHA_1365	MHA_1366
MHA_1369	MHA_1370
MHA_1371	MHA_1372
MHA_1372	MHA_1373
MHA_1374	MHA_1375
MHA_1375	MHA_1376
MHA_1376	MHA_1377
MHA_1378	MHA_1379
MHA_1380	MHA_1381
MHA_1381	MHA_1382
MHA_1382	MHA_1383
MHA_1384	MHA_1385
MHA_1385	MHA_1386
MHA_1386	MHA_1387
MHA_1387	MHA_1388
MHA_1388	MHA_1389
MHA_1389	MHA_1390
MHA_1394	MHA_1395
MHA_1395	MHA_1396
MHA_1396	MHA_1397
MHA_1398	MHA_1399
MHA_1399	MHA_1400
MHA_1400	MHA_1401
MHA_1405	MHA_1406
MHA_1410	MHA_1411
MHA_1413	MHA_1414
MHA_1414	MHA_1415
MHA_1416	MHA_1417
MHA_1418	MHA_1419
MHA_1419	MHA_1420
MHA_1422	MHA_1423
MHA_1424	MHA_1425
MHA_1425	MHA_1426
MHA_1426	MHA_1427
MHA_1427	MHA_1428
MHA_1428	MHA_1429
MHA_1429	MHA_1430
MHA_1431	MHA_1432
MHA_1432	MHA_1433
MHA_1433	MHA_1434
MHA_1434	MHA_1435
MHA_1439	MHA_1440
MHA_1443	MHA_1444
MHA_1446	MHA_1447
MHA_1447	MHA_1448
MHA_1449	MHA_1450
MHA_1452	MHA_1453
MHA_1454	MHA_1455
MHA_1458	MHA_1459
MHA_1459	MHA_1460
MHA_1460	MHA_1461
MHA_1461	MHA_1462
MHA_1462	MHA_1463
MHA_1466	MHA_1467
MHA_1471	MHA_1472
MHA_1474	MHA_1475
MHA_1477	MHA_1478
MHA_1479	MHA_1480
MHA_1482	MHA_1483
MHA_1483	MHA_1484
MHA_1484	MHA_1485
MHA_1485	MHA_1486
MHA_1486	MHA_1487
MHA_1487	MHA_1488
MHA_1488	MHA_1489
MHA_1489	MHA_1490
MHA_1490	MHA_1491
MHA_1494	MHA_1495
MHA_1495	MHA_1496
MHA_1496	MHA_1497
MHA_1498	MHA_1499
MHA_1499	MHA_1500
MHA_1500	MHA_1501
MHA_1501	MHA_1502
MHA_1503	MHA_1504
MHA_1504	MHA_1505
MHA_1505	MHA_1506
MHA_1506	MHA_1507
MHA_1507	MHA_1509
MHA_1509	MHA_1510
MHA_1511	MHA_1512
MHA_1512	MHA_1513
MHA_1516	MHA_1517
MHA_1518	MHA_1519
MHA_1519	MHA_1520
MHA_1527	MHA_1528
MHA_1529	MHA_1530
MHA_1530	MHA_1531
MHA_1533	MHA_1534
MHA_1535	MHA_1536
MHA_1536	MHA_1537
MHA_1537	MHA_1538
MHA_1546	MHA_1547
MHA_1547	MHA_1548
MHA_1549	MHA_1550
MHA_1553	MHA_1554
MHA_1557	MHA_1558
MHA_1559	MHA_1560
MHA_1564	MHA_1565
MHA_1567	MHA_1568
MHA_1571	MHA_1572
MHA_1574	MHA_1575
MHA_1580	MHA_1581
MHA_1581	MHA_1582
MHA_1582	MHA_1583
MHA_1583	MHA_1584
MHA_1586	MHA_1587
MHA_1587	MHA_1588
MHA_1590	MHA_1591
MHA_1591	MHA_1592
MHA_1593	MHA_1594
MHA_1594	MHA_1595
MHA_1596	MHA_1597
MHA_1600	MHA_1601
MHA_1603	MHA_1604
MHA_1605	MHA_1606
MHA_1608	MHA_1609
MHA_1611	MHA_1612
MHA_1615	MHA_1616
MHA_1616	MHA_1617
MHA_1626	MHA_1627
MHA_1627	MHA_1628
MHA_1631	MHA_1632
MHA_1633	MHA_1634
MHA_1640	MHA_1641
MHA_1641	MHA_1642
MHA_1646	MHA_1647
MHA_1647	MHA_1648
MHA_1648	MHA_1649
MHA_1649	MHA_1650
MHA_1650	MHA_1651
MHA_1652	MHA_1653
MHA_1653	MHA_1654
MHA_1658	MHA_1659
MHA_1659	MHA_1660
MHA_1662	MHA_1663
MHA_1666	MHA_1667
MHA_1668	MHA_1669
MHA_1671	MHA_1672
MHA_1672	MHA_1673
MHA_1676	MHA_1677
MHA_1677	MHA_1678
MHA_1678	MHA_1679
MHA_1679	MHA_1680
MHA_1680	MHA_1681
MHA_1681	MHA_1682
MHA_1682	MHA_1683
MHA_1683	MHA_1684
MHA_1684	MHA_1685
MHA_1685	MHA_1686
MHA_1688	MHA_1689
MHA_1692	MHA_1693
MHA_1694	MHA_1695
MHA_1695	MHA_1696
MHA_1697	MHA_1698
MHA_1701	MHA_1702
MHA_1704	MHA_1705
MHA_1705	MHA_1706
MHA_1708	MHA_1709
MHA_1709	MHA_1710
MHA_1712	MHA_1713
MHA_1713	MHA_1714
MHA_1714	MHA_1715
MHA_1715	MHA_1716
MHA_1717	MHA_1718
MHA_1718	MHA_1719
MHA_1720	MHA_1721
MHA_1721	MHA_1722
MHA_1722	MHA_1723
MHA_1729	MHA_1730
MHA_1730	MHA_1731
MHA_1735	MHA_1736
MHA_1736	MHA_1737
MHA_1737	MHA_1738
MHA_1738	MHA_1739
MHA_1739	MHA_1740
MHA_1741	MHA_1742
MHA_1744	MHA_1745
MHA_1745	MHA_1746
MHA_1746	MHA_1747
MHA_1747	MHA_1748
MHA_1748	MHA_1749
MHA_1749	MHA_1750
MHA_1750	MHA_1751
MHA_1753	MHA_1754
MHA_1754	MHA_1755
MHA_1755	MHA_1756
MHA_1759	MHA_1760
MHA_1760	MHA_1761
MHA_1761	MHA_1762
MHA_1766	MHA_1767
MHA_1768	MHA_1769
MHA_1769	MHA_1770
MHA_1771	MHA_1772
MHA_1772	MHA_1773
MHA_1774	MHA_1775
MHA_1780	MHA_1781
MHA_1782	MHA_1783
MHA_1783	MHA_1784
MHA_1785	MHA_1786
MHA_1786	MHA_1787
MHA_1794	MHA_1795
MHA_1795	MHA_1796
MHA_1800	MHA_1801
MHA_1801	MHA_1802
MHA_1802	MHA_1803
MHA_1805	MHA_1806
MHA_1809	MHA_1810
MHA_1811	MHA_1812
MHA_1812	MHA_1813
MHA_1815	MHA_1816
MHA_1816	MHA_1817
MHA_1817	MHA_1818
MHA_1818	MHA_1819
MHA_1819	MHA_1820
MHA_1820	MHA_1821
MHA_1823	MHA_1824
MHA_1830	MHA_1831
MHA_1832	MHA_1833
MHA_1834	MHA_1835
MHA_1846	MHA_1847
MHA_1847	MHA_1848
MHA_1850	MHA_1851
MHA_1851	MHA_1852
MHA_1852	MHA_1853
MHA_1854	MHA_1855
MHA_1856	MHA_1857
MHA_1858	MHA_1859
MHA_1859	MHA_1860
MHA_1865	MHA_1866
MHA_1870	MHA_1871
MHA_1873	MHA_1874
MHA_1874	MHA_1875
MHA_1876	MHA_1877
MHA_1877	MHA_1878
MHA_1878	MHA_1879
MHA_1883	MHA_1884
MHA_1884	MHA_1885
MHA_1893	MHA_1894
MHA_1896	MHA_1897
MHA_1900	MHA_1901
MHA_1901	MHA_1902
MHA_1904	MHA_1905
MHA_1905	MHA_1906
MHA_1908	MHA_1909
MHA_1909	MHA_1910
MHA_1913	MHA_1914
MHA_1914	MHA_1915
MHA_1916	MHA_1917
MHA_1917	MHA_1918
MHA_1919	MHA_1920
MHA_1921	MHA_1922
MHA_1922	MHA_1923
MHA_1923	MHA_1924
MHA_1924	MHA_1925
MHA_1925	MHA_1926
MHA_1927	MHA_1928
MHA_1928	MHA_1929
MHA_1933	MHA_1934
MHA_1938	MHA_1939
MHA_1941	MHA_1942
MHA_1942	MHA_1943
MHA_1944	MHA_1945
MHA_1946	MHA_1947
MHA_1947	MHA_1948
MHA_1948	MHA_1949
MHA_1956	MHA_1957
MHA_1957	MHA_1958
MHA_1962	MHA_1963
MHA_1966	MHA_1967
MHA_1968	MHA_1969
MHA_1969	MHA_1970
MHA_1970	MHA_1971
MHA_1971	MHA_1972
MHA_1972	MHA_1973
MHA_1973	MHA_1974
MHA_1974	MHA_1975
MHA_1975	MHA_1976
MHA_1976	MHA_1977
MHA_1977	MHA_1978
MHA_1978	MHA_1979
MHA_1979	MHA_1980
MHA_1980	MHA_1981
MHA_1984	MHA_1985
MHA_1987	MHA_1988
MHA_1989	MHA_1990
MHA_1993	MHA_1994
MHA_1994	MHA_1995
MHA_1995	MHA_1996
MHA_1996	MHA_1997
MHA_1997	MHA_1998
MHA_1998	MHA_1999
MHA_1999	MHA_2000
MHA_2000	MHA_2001
MHA_2001	MHA_2002
MHA_2002	MHA_2003
MHA_2003	MHA_2004
MHA_2006	MHA_2007
MHA_2007	MHA_2008
MHA_2008	MHA_2009
MHA_2009	MHA_2010
MHA_2010	MHA_2011
MHA_2011	MHA_2012
MHA_2012	MHA_2013
MHA_2013	MHA_2014
MHA_2014	MHA_2015
MHA_2017	MHA_2018
MHA_2023	MHA_2024
MHA_2029	MHA_2030
MHA_2030	MHA_2031
MHA_2031	MHA_2032
MHA_2032	MHA_2033
MHA_2034	MHA_2035
MHA_2036	MHA_2037
MHA_2037	MHA_2038
MHA_2038	MHA_2039
MHA_2040	MHA_2041
MHA_2041	MHA_2042
MHA_2042	MHA_2043
MHA_2044	MHA_2045
MHA_2046	MHA_2047
MHA_2047	MHA_2048
MHA_2048	MHA_2049
MHA_2049	MHA_2050
MHA_2051	MHA_2052
MHA_2056	MHA_2057
MHA_2058	MHA_2059
MHA_2062	MHA_2063
MHA_2063	MHA_2064
MHA_2064	MHA_2065
MHA_2065	MHA_2066
MHA_2069	MHA_2070
MHA_2070	MHA_2071
MHA_2071	MHA_2072
MHA_2072	MHA_2073
MHA_2073	MHA_2074
MHA_2074	MHA_2075
MHA_2075	MHA_2076
MHA_2076	MHA_2077
MHA_2078	MHA_2079
MHA_2086	MHA_2087
MHA_2088	MHA_2089
MHA_2090	MHA_2091
MHA_2096	MHA_2097
MHA_2107	MHA_2108
MHA_2111	MHA_2112
MHA_2112	MHA_2113
MHA_2116	MHA_2117
MHA_2122	MHA_2123
MHA_2124	MHA_2125
MHA_2125	MHA_2126
MHA_2127	MHA_2128
MHA_2129	MHA_2130
MHA_2130	MHA_2131
MHA_2132	MHA_2133
MHA_2133	MHA_2134
MHA_2134	MHA_2135
MHA_2135	MHA_2136
MHA_2138	MHA_2139
MHA_2139	MHA_2140
MHA_2140	MHA_2141
MHA_2143	MHA_2144
MHA_2145	MHA_2146
MHA_2147	MHA_2148
MHA_2153	MHA_2154
MHA_2155	MHA_2156
MHA_2156	MHA_2157
MHA_2157	MHA_2158
MHA_2159	MHA_2160
MHA_2160	MHA_2161
MHA_2161	MHA_2162
MHA_2163	MHA_2164
MHA_2164	MHA_2165
MHA_2165	MHA_2166
MHA_2176	MHA_2177
MHA_2177	MHA_2178
MHA_2178	MHA_2179
MHA_2180	MHA_2181
MHA_2181	MHA_2182
MHA_2182	MHA_2183
MHA_2184	MHA_2185
MHA_2186	MHA_2187
MHA_2187	MHA_2188
MHA_2188	MHA_2189
MHA_2191	MHA_2192
MHA_2194	MHA_2195
MHA_2195	MHA_2196
MHA_2196	MHA_2197
MHA_2197	MHA_2198
MHA_2198	MHA_2199
MHA_2202	MHA_2203
MHA_2204	MHA_2205
MHA_2205	MHA_2206
MHA_2206	MHA_2207
MHA_2208	MHA_2209
MHA_2210	MHA_2211
MHA_2211	MHA_2212
MHA_2212	MHA_2213
MHA_2213	MHA_2214
MHA_2214	MHA_2215
MHA_2215	MHA_2216
MHA_2220	MHA_2221
MHA_2222	MHA_2223
MHA_2225	MHA_2226
MHA_2230	MHA_2231
MHA_2232	MHA_2233
MHA_2236	MHA_2237
MHA_2238	MHA_2239
MHA_2240	MHA_2241
MHA_2245	MHA_2246
MHA_2247	MHA_2248
MHA_2251	MHA_2252
MHA_2258	MHA_2259
MHA_2259	MHA_2260
MHA_2263	MHA_2264
MHA_2264	MHA_2265
MHA_2266	MHA_2267
MHA_2267	MHA_2268
MHA_2268	MHA_2269
MHA_2275	MHA_2276
MHA_2276	MHA_2277
MHA_2278	MHA_2279
MHA_2279	MHA_2280
MHA_2283	MHA_2284
MHA_2284	MHA_2285
MHA_2285	MHA_2286
MHA_2286	MHA_2287
MHA_2294	MHA_2295
MHA_2300	MHA_2301
MHA_2307	MHA_2308
MHA_2308	MHA_2309
MHA_2309	MHA_2310
MHA_2310	MHA_2311
MHA_2311	MHA_2312
MHA_2314	MHA_2315
MHA_2317	MHA_2318
MHA_2321	MHA_2322
MHA_2323	MHA_2324
MHA_2324	MHA_2325
MHA_2326	MHA_2327
MHA_2328	MHA_2329
MHA_2330	MHA_2331
MHA_2332	MHA_2333
MHA_2334	MHA_2335
MHA_2335	MHA_2336
MHA_2336	MHA_2337
MHA_2337	MHA_2338
MHA_2338	MHA_2339
MHA_2339	MHA_2340
MHA_2340	MHA_2341
MHA_2341	MHA_2342
MHA_2342	MHA_2343
MHA_2351	MHA_2352
MHA_2352	MHA_2353
MHA_2357	MHA_2358
MHA_2364	MHA_2365
MHA_2365	MHA_2366
MHA_2366	MHA_2367
MHA_2367	MHA_2368
MHA_2369	MHA_2370
MHA_2370	MHA_2371
MHA_2371	MHA_2372
MHA_2373	MHA_2374
MHA_2374	MHA_2375
MHA_2375	MHA_2376
MHA_2376	MHA_2377
MHA_2377	MHA_2378
MHA_2378	MHA_2379
MHA_2379	MHA_2380
MHA_2383	MHA_2384
MHA_2390	MHA_2391
MHA_2391	MHA_2392
MHA_2393	MHA_2394
MHA_2396	MHA_2398
MHA_2398	MHA_2399
MHA_2401	MHA_2402
MHA_2407	MHA_2408
MHA_2409	MHA_2410
MHA_2411	MHA_2412
MHA_2412	MHA_2413
MHA_2414	MHA_2415
MHA_2415	MHA_2416
MHA_2422	MHA_2423
MHA_2423	MHA_2424
MHA_2424	MHA_2425
MHA_2426	MHA_2427
MHA_2430	MHA_2431
MHA_2433	MHA_2434
MHA_2437	MHA_2438
MHA_2438	MHA_2439
MHA_2439	MHA_2440
MHA_2440	MHA_2441
MHA_2441	MHA_2442
MHA_2442	MHA_2443
MHA_2443	MHA_2444
MHA_2444	MHA_2445
MHA_2445	MHA_2446
MHA_2446	MHA_2447
MHA_2447	MHA_2448
MHA_2448	MHA_2449
MHA_2449	MHA_2450
MHA_2450	MHA_2451
MHA_2452	MHA_2453
MHA_2453	MHA_2454
MHA_2454	MHA_2455
MHA_2455	MHA_2456
MHA_2456	MHA_2457
MHA_2457	MHA_2458
MHA_2460	MHA_2461
MHA_2461	MHA_2462
MHA_2462	MHA_2463
MHA_2463	MHA_2464
MHA_2464	MHA_2465
MHA_2465	MHA_2466
MHA_2467	MHA_2468
MHA_2469	MHA_2470
MHA_2471	MHA_2472
MHA_2472	MHA_2473
MHA_2473	MHA_2474
MHA_2475	MHA_2476
MHA_2476	MHA_2477
MHA_2477	MHA_2478
MHA_2478	MHA_2479
MHA_2480	MHA_2481
MHA_2481	MHA_2482
MHA_2482	MHA_2483
MHA_2484	MHA_2485
MHA_2485	MHA_2486
MHA_2487	MHA_2488
MHA_2488	MHA_2489
MHA_2489	MHA_2490
MHA_2490	MHA_2491
MHA_2496	MHA_2497
MHA_2497	MHA_2498
MHA_2501	MHA_2502
MHA_2502	MHA_2503
MHA_2503	MHA_2504
MHA_2506	MHA_2507
MHA_2508	MHA_2509
MHA_2509	MHA_2510
MHA_2510	MHA_2511
MHA_2512	MHA_2513
MHA_2513	MHA_2514
MHA_2519	MHA_2520
MHA_2523	MHA_2524
MHA_2526	MHA_2527
MHA_2530	MHA_2531
MHA_2531	MHA_2532
MHA_2532	MHA_2533
MHA_2533	MHA_2534
MHA_2534	MHA_2535
MHA_2535	MHA_2536
MHA_2539	MHA_2540
MHA_2540	MHA_2541
MHA_2541	MHA_2542
MHA_2542	MHA_2543
MHA_2543	MHA_2544
MHA_2546	MHA_2547
MHA_2548	MHA_2549
MHA_2551	MHA_2552
MHA_2553	MHA_2554
MHA_2554	MHA_2555
MHA_2558	MHA_2559
MHA_2559	MHA_2560
MHA_2564	MHA_2565
MHA_2565	MHA_2566
MHA_2566	MHA_2567
MHA_2568	MHA_2569
MHA_2569	MHA_2570
MHA_2570	MHA_2571
MHA_2573	MHA_2574
MHA_2576	MHA_2577
MHA_2577	MHA_2578
MHA_2581	MHA_2582
MHA_2585	MHA_2586
MHA_2588	MHA_2589
MHA_2589	MHA_2590
MHA_2591	MHA_2592
MHA_2592	MHA_2593
MHA_2593	MHA_2594
MHA_2594	MHA_2595
MHA_2596	MHA_2597
MHA_2597	MHA_2598
MHA_2598	MHA_2599
MHA_2599	MHA_2600
MHA_2600	MHA_2601
MHA_2601	MHA_2602
MHA_2621	MHA_2622
MHA_2622	MHA_2623
MHA_2623	MHA_2624
MHA_2626	MHA_2627
MHA_2627	MHA_2628
MHA_2630	MHA_2631
MHA_2631	MHA_2632
MHA_2635	MHA_2636
MHA_2638	MHA_2639
MHA_2642	MHA_2643
MHA_2647	MHA_2648
MHA_2652	MHA_2653
MHA_2655	MHA_2656
MHA_2657	MHA_2658
MHA_2660	MHA_2661
MHA_2665	MHA_2666
MHA_2666	MHA_2667
MHA_2667	MHA_2668
MHA_2668	MHA_2669
MHA_2669	MHA_2670
MHA_2670	MHA_2671
MHA_2675	MHA_2676
MHA_2676	MHA_2677
MHA_2679	MHA_2680
MHA_2681	MHA_2682
MHA_2683	MHA_2684
MHA_2686	MHA_2687
MHA_2687	MHA_2688
MHA_2689	MHA_2690
MHA_2691	MHA_2692
MHA_2692	MHA_2693
MHA_2695	MHA_2696
MHA_2697	MHA_2698
MHA_2698	MHA_2699
MHA_2699	MHA_2700
MHA_2704	MHA_2705
MHA_2705	MHA_2706
MHA_2706	MHA_2707
MHA_2707	MHA_2709
MHA_2714	MHA_2715
MHA_2715	MHA_2716
MHA_2719	MHA_2720
MHA_2720	MHA_2721
MHA_2721	MHA_2722
MHA_2722	MHA_2723
MHA_2729	MHA_2730
MHA_2734	MHA_2735
MHA_2735	MHA_2736
MHA_2736	MHA_2737
MHA_2738	MHA_2739
MHA_2739	MHA_2740
MHA_2741	MHA_2742
MHA_2742	MHA_2743
MHA_2743	MHA_2744
MHA_2745	MHA_2746
MHA_2749	MHA_2750
MHA_2751	MHA_2752
MHA_2753	MHA_2754
MHA_2754	MHA_2755
MHA_2755	MHA_2756
MHA_2757	MHA_2758
MHA_2758	MHA_2759
MHA_2759	MHA_2760
MHA_2760	MHA_2761
MHA_2765	MHA_2766
MHA_2766	MHA_2767
MHA_2767	MHA_2768
MHA_2768	MHA_2769
MHA_2769	MHA_2770
MHA_2771	MHA_2772
MHA_2772	MHA_2773
MHA_2773	MHA_2774
MHA_2774	MHA_2775
MHA_2775	MHA_2776
MHA_2781	MHA_2782
MHA_2782	MHA_2783
MHA_2784	MHA_2785
MHA_2787	MHA_2788
MHA_2788	MHA_2789
MHA_2789	MHA_2790
MHA_2790	MHA_2791
MHA_2791	MHA_2792
MHA_2802	MHA_2803
MHA_2808	MHA_2809
MHA_2815	MHA_2816
MHA_2820	MHA_2821
MHA_2821	MHA_2822
MHA_2823	MHA_2824
MHA_2827	MHA_2828
MHA_2836	MHA_2837
MHA_2839	MHA_0001

## Sheet: MH_JR
# Operons predicted by RNA-Seq
Operon1	MHA_0003	MHA_0004
Operon2	MHA_0006	MHA_0007	MHA_0008
Operon3	MHA_0013	MHA_0014
Operon4	MHA_0018	MHA_0019	MHA_0020
Operon5	MHA_0028	MHA_0029
Operon6	MHA_0032	MHA_0033	MHA_0034	MHA_0035	MHA_0036
Operon7	MHA_0040	MHA_0041
Operon8	MHA_0043	MHA_0044	MHA_0045
Operon9	MHA_0050	MHA_0051	MHA_0052	MHA_0053
Operon10	MHA_0054	MHA_0055
Operon11	MHA_0056	MHA_0057	MHA_0058	MHA_0059
Operon12	MHA_0061	MHA_0062
Operon13	MHA_0065	MHA_0066	MHA_0067	MHA_0068
Operon14	MHA_0072	MHA_0073
Operon15	MHA_0079	MHA_0080
Operon16	MHA_0083	MHA_0084	MHA_0085	MHA_0086	MHA_0087
Operon17	MHA_0088	MHA_0089	MHA_0090
Operon18	MHA_0091	MHA_0092	MHA_0093	MHA_0094
Operon19	MHA_0096	MHA_0097	MHA_0098
Operon20	MHA_0100	MHA_0101	MHA_0102	MHA_0103
Operon21	MHA_0105	MHA_0106	MHA_0107	MHA_0108	MHA_0109
Operon22	MHA_0111	MHA_0112	MHA_0113
Operon23	MHA_0124	MHA_0125	MHA_0126	MHA_0127
Operon24	MHA_0128	MHA_0129
Operon25	MHA_0135	MHA_0136
Operon26	MHA_0137	MHA_0138
Operon27	MHA_0140	MHA_0141
Operon28	MHA_0143	MHA_0144	MHA_0145
Operon29	MHA_0148	MHA_0149
Operon30	MHA_0152	MHA_0153
Operon31	MHA_0154	MHA_0155	MHA_0156	MHA_0157
Operon32	MHA_0164	MHA_0165	MHA_0166	MHA_0167	MHA_0168
Operon33	MHA_0172	MHA_0173	MHA_0174	MHA_0175
Operon34	MHA_0176	MHA_0177
Operon35	MHA_0180	MHA_0181
Operon36	MHA_0185	MHA_0186
Operon37	MHA_0188	MHA_0189	MHA_0190	MHA_0191	MHA_0192
Operon38	MHA_0194	MHA_0195
Operon39	MHA_0196	MHA_0197
Operon40	MHA_0200	MHA_0201	MHA_0202
Operon41	MHA_0204	MHA_0205
Operon42	MHA_0211	MHA_0212	MHA_0213
Operon43	MHA_0214	MHA_0215	MHA_0216
Operon44	MHA_0217	MHA_0218
Operon45	MHA_0219	MHA_0220	MHA_0221
Operon46	MHA_0223	MHA_0224
Operon47	MHA_0226	MHA_0227
Operon48	MHA_0231	MHA_0232
Operon49	MHA_0236	MHA_0237
Operon50	MHA_0242	MHA_0243	MHA_0244
Operon51	MHA_0245	MHA_0246	MHA_0247	MHA_0248	MHA_0249	MHA_0250	MHA_0251
Operon52	MHA_0253	MHA_0254
Operon53	MHA_0255	MHA_0256
Operon54	MHA_0257	MHA_0258
Operon55	MHA_0261	MHA_0262
Operon56	MHA_0265	MHA_0266	MHA_0267	MHA_0268
Operon57	MHA_0270	MHA_0271
Operon58	MHA_0274	MHA_0275	MHA_0276
Operon59	MHA_0279	MHA_0280	MHA_0281	MHA_0282	MHA_0283
Operon60	MHA_0284	MHA_0285	MHA_0286
Operon61	MHA_0288	MHA_0289	MHA_0290	MHA_0291
Operon62	MHA_0297	MHA_0298	MHA_0299	MHA_0300
Operon63	MHA_0304	MHA_0305	MHA_0306	MHA_0307
Operon64	MHA_0311	MHA_0312	MHA_0313	MHA_0314
Operon65	MHA_0315	MHA_0316
Operon66	MHA_0318	MHA_0319
Operon67	MHA_0321	MHA_0322
Operon68	MHA_0323	MHA_0324
Operon69	MHA_0326	MHA_0327
Operon70	MHA_0328	MHA_0329	MHA_0330	MHA_0331
Operon71	MHA_0335	MHA_0336
Operon72	MHA_0340	MHA_0341	MHA_0342
Operon73	MHA_0343	MHA_0344	MHA_0345	MHA_0346
Operon74	MHA_0349	MHA_0350
Operon75	MHA_0351	MHA_0352	MHA_0353
Operon76	MHA_0361	MHA_0362
Operon77	MHA_0366	MHA_0367
Operon78	MHA_0368	MHA_0369
Operon79	MHA_0370	MHA_0371	MHA_0372
Operon80	MHA_0373	MHA_0374
Operon81	MHA_0376	MHA_0377	MHA_0378
Operon82	MHA_0379	MHA_0380
Operon83	MHA_0386	MHA_0387
Operon84	MHA_0393	MHA_0394	MHA_0395	MHA_0396	MHA_0397	MHA_0398
Operon85	MHA_0399	MHA_0400	MHA_0401	MHA_0402	MHA_0403	MHA_0404	MHA_0405
Operon86	MHA_0406	MHA_0407
Operon87	MHA_0408	MHA_0409	MHA_0410
Operon88	MHA_0411	MHA_0412
Operon89	MHA_0413	MHA_0414	MHA_0415	MHA_0416
Operon90	MHA_0417	MHA_0418	MHA_0419	MHA_0420
Operon91	MHA_0423	MHA_0424	MHA_0425	MHA_0426	MHA_0427
Operon92	MHA_0431	MHA_0432	MHA_0433	MHA_0434
Operon93	MHA_0435	MHA_0436	MHA_0437	MHA_0438	MHA_0439
Operon94	MHA_0440	MHA_0441
Operon95	MHA_0447	MHA_0448	MHA_0449	MHA_0450
Operon96	MHA_0452	MHA_0453	MHA_0454	MHA_0455	MHA_0456
Operon97	MHA_0457	MHA_0458	MHA_0459
Operon98	MHA_0460	MHA_0461
Operon99	MHA_0466	MHA_0467	MHA_0468	MHA_0469	MHA_0470	MHA_0471	MHA_0472	MHA_0473	MHA_0474
Operon100	MHA_0476	MHA_0477
Operon101	MHA_0479	MHA_0480
Operon102	MHA_0483	MHA_0484	MHA_0485
Operon103	MHA_0490	MHA_0491	MHA_0492
Operon104	MHA_0496	MHA_0497
Operon105	MHA_0503	MHA_0504
Operon106	MHA_0505	MHA_0506	MHA_0507
Operon107	MHA_0510	MHA_0511
Operon108	MHA_0513	MHA_0514	MHA_0515
Operon109	MHA_0516	MHA_0517
Operon110	MHA_0519	MHA_0520
Operon111	MHA_0521	MHA_0522	MHA_0523	MHA_0524	MHA_0525	MHA_0526
Operon112	MHA_0528	MHA_0529	MHA_0530
Operon113	MHA_0533	MHA_0534	MHA_0535
Operon114	MHA_0536	MHA_0537	MHA_0538
Operon115	MHA_0542	MHA_0543	MHA_0544	MHA_0545	MHA_0546
Operon116	MHA_0548	MHA_0549
Operon117	MHA_0552	MHA_0553
Operon118	MHA_0560	MHA_0561
Operon119	MHA_0570	MHA_0571	MHA_0572	MHA_0573	MHA_0574
Operon120	MHA_0579	MHA_0580
Operon121	MHA_0584	MHA_0585
Operon122	MHA_0587	MHA_0588	MHA_0589	MHA_0590	MHA_0591
Operon123	MHA_0592	MHA_0593
Operon124	MHA_0594	MHA_0595
Operon125	MHA_0611	MHA_0612
Operon126	MHA_0640	MHA_0641	MHA_0642	MHA_0643	MHA_0644	MHA_0645
Operon127	MHA_0648	MHA_0649	MHA_0650	MHA_0651
Operon128	MHA_0655	MHA_0656
Operon129	MHA_0664	MHA_0665	MHA_0666	MHA_0667
Operon130	MHA_0668	MHA_0669	MHA_0670
Operon131	MHA_0671	MHA_0672
Operon132	MHA_0673	MHA_0674
Operon133	MHA_0676	MHA_0677	MHA_0678
Operon134	MHA_0680	MHA_0681
Operon135	MHA_0684	MHA_0685	MHA_0686
Operon136	MHA_0687	MHA_0688	MHA_0689	MHA_0690	MHA_0691
Operon137	MHA_0692	MHA_0693	MHA_0694
Operon138	MHA_0699	MHA_0700	MHA_0701
Operon139	MHA_0702	MHA_0703	MHA_0704
Operon140	MHA_0705	MHA_0706	MHA_0707
Operon141	MHA_0708	MHA_0709
Operon142	MHA_0714	MHA_0715	MHA_0716	MHA_0717
Operon143	MHA_0719	MHA_0720
Operon144	MHA_0721	MHA_0722	MHA_0723
Operon145	MHA_0726	MHA_0727	MHA_0728	MHA_0729	MHA_0730
Operon146	MHA_0732	MHA_0733	MHA_0734
Operon147	MHA_0741	MHA_0742	MHA_0743
Operon148	MHA_0747	MHA_0748
Operon149	MHA_0749	MHA_0750	MHA_0751	MHA_0752
Operon150	MHA_0754	MHA_0755
Operon151	MHA_0756	MHA_0757
Operon152	MHA_0759	MHA_0760	MHA_0761	MHA_0762
Operon153	MHA_0765	MHA_0766
Operon154	MHA_0769	MHA_0770
Operon155	MHA_0771	MHA_0772	MHA_0773
Operon156	MHA_0776	MHA_0777
Operon157	MHA_0780	MHA_0781	MHA_0782	MHA_0783	MHA_0784	MHA_0785
Operon158	MHA_0799	MHA_0800
Operon159	MHA_0805	MHA_0806
Operon160	MHA_0808	MHA_0809	MHA_0810
Operon161	MHA_0812	MHA_0813
Operon162	MHA_0816	MHA_0817	MHA_0818
Operon163	MHA_0820	MHA_0821
Operon164	MHA_0824	MHA_0825	MHA_0826
Operon165	MHA_0828	MHA_0829	MHA_0830	MHA_0831	MHA_0832	MHA_0833	MHA_0834
Operon166	MHA_0835	MHA_0836
Operon167	MHA_0837	MHA_0838
Operon168	MHA_0839	MHA_0840	MHA_0841	MHA_0842	MHA_0843	MHA_0844
Operon169	MHA_0848	MHA_0849
Operon170	MHA_0857	MHA_0858
Operon171	MHA_0863	MHA_0864
Operon172	MHA_0872	MHA_0873
Operon173	MHA_0874	MHA_0875
Operon174	MHA_0877	MHA_0878	MHA_0879	MHA_0880	MHA_0881	MHA_0882
Operon175	MHA_0895	MHA_0896
Operon176	MHA_0898	MHA_0899	MHA_0900
Operon177	MHA_0902	MHA_0903	MHA_0904	MHA_0905	MHA_0906	MHA_0907
Operon178	MHA_0909	MHA_0910	MHA_0911	MHA_0912	MHA_0913	MHA_0914
Operon179	MHA_0916	MHA_0917	MHA_0918
Operon180	MHA_0919	MHA_0920	MHA_0921	MHA_0922	MHA_0923	MHA_0924	MHA_0925
Operon181	MHA_0927	MHA_0928	MHA_0929	MHA_0930
Operon182	MHA_0931	MHA_0932	MHA_0933	MHA_0934	MHA_0935	MHA_0936	MHA_0937
Operon183	MHA_0938	MHA_0939	MHA_0940	MHA_0941
Operon184	MHA_0943	MHA_0944
Operon185	MHA_0950	MHA_0951	MHA_0952
Operon186	MHA_0953	MHA_0954	MHA_0955
Operon187	MHA_0961	MHA_0962
Operon188	MHA_0964	MHA_0965
Operon189	MHA_0967	MHA_0968	MHA_0969	MHA_0970
Operon190	MHA_0972	MHA_0973	MHA_0974	MHA_0975	MHA_0976	MHA_0977	MHA_0978
Operon191	MHA_0980	MHA_0981
Operon192	MHA_0982	MHA_0983	MHA_0984
Operon193	MHA_0990	MHA_0991
Operon194	MHA_0993	MHA_0994	MHA_0995
Operon195	MHA_0997	MHA_0998	MHA_0999
Operon196	MHA_1000	MHA_1001	MHA_1002
Operon197	MHA_1004	MHA_1005
Operon198	MHA_1010	MHA_1011
Operon199	MHA_1018	MHA_1019
Operon200	MHA_1025	MHA_1026	MHA_1027
Operon201	MHA_1029	MHA_1030	MHA_1031	MHA_1032	MHA_1033	MHA_1034	MHA_1035	MHA_1036	MHA_1037	MHA_1038	MHA_1039
Operon202	MHA_1040	MHA_1041	MHA_1042	MHA_1043	MHA_1044
Operon203	MHA_1049	MHA_1050
Operon204	MHA_1057	MHA_1058	MHA_1059
Operon205	MHA_1063	MHA_1064	MHA_1065
Operon206	MHA_1066	MHA_1067
Operon207	MHA_1068	MHA_1069
Operon208	MHA_1085	MHA_1086
Operon209	MHA_1095	MHA_1096
Operon210	MHA_1105	MHA_1106
Operon211	MHA_1116	MHA_1117
Operon212	MHA_1119	MHA_1120	MHA_1121
Operon213	MHA_1128	MHA_1129	MHA_1130	MHA_1131
Operon214	MHA_1132	MHA_1133
Operon215	MHA_1150	MHA_1151
Operon216	MHA_1155	MHA_1156	MHA_1157
Operon217	MHA_1163	MHA_1164
Operon218	MHA_1181	MHA_1182	MHA_1183	MHA_1184
Operon219	MHA_1193	MHA_1194	MHA_1195	MHA_1196
Operon220	MHA_1202	MHA_1203
Operon221	MHA_1205	MHA_1206	MHA_1207
Operon222	MHA_1211	MHA_1212
Operon223	MHA_1222	MHA_1223	MHA_1224
Operon224	MHA_1225	MHA_1226
Operon225	MHA_1228	MHA_1229
Operon226	MHA_1237	MHA_1238	MHA_1239	MHA_1240	MHA_1241	MHA_1242
Operon227	MHA_1245	MHA_1246
Operon228	MHA_1252	MHA_1253	MHA_1254	MHA_1255
Operon229	MHA_1257	MHA_1258
Operon230	MHA_1260	MHA_1261	MHA_1262
Operon231	MHA_1263	MHA_1264
Operon232	MHA_1278	MHA_1279
Operon233	MHA_1282	MHA_1283	MHA_1284	MHA_1285	MHA_1286	MHA_1287	MHA_1288	MHA_1289	MHA_1290
Operon234	MHA_1297	MHA_1298	MHA_1299	MHA_1300	MHA_1301
Operon235	MHA_1302	MHA_1303	MHA_1304
Operon236	MHA_1311	MHA_1312
Operon237	MHA_1316	MHA_1317
Operon238	MHA_1318	MHA_1319
Operon239	MHA_1326	MHA_1327
Operon240	MHA_1332	MHA_1333	MHA_1334
Operon241	MHA_1340	MHA_1341
Operon242	MHA_1342	MHA_1343
Operon243	MHA_1344	MHA_1345
Operon244	MHA_1349	MHA_1350	MHA_1351
Operon245	MHA_1355	MHA_1356	MHA_1357
Operon246	MHA_1360	MHA_1361	MHA_1362	MHA_1363
Operon247	MHA_1364	MHA_1365	MHA_1366
Operon248	MHA_1374	MHA_1375	MHA_1376	MHA_1377
Operon249	MHA_1378	MHA_1379
Operon250	MHA_1384	MHA_1385	MHA_1386	MHA_1387	MHA_1388	MHA_1389	MHA_1390
Operon251	MHA_1393	MHA_1394	MHA_1395	MHA_1396	MHA_1397
Operon252	MHA_1398	MHA_1399	MHA_1400	MHA_1401
Operon253	MHA_1409	MHA_1410	MHA_1411
Operon254	MHA_1413	MHA_1414	MHA_1415
Operon255	MHA_1418	MHA_1419	MHA_1420
Operon256	MHA_1424	MHA_1425	MHA_1426	MHA_1427	MHA_1428	MHA_1429	MHA_1430
Operon257	MHA_1431	MHA_1432	MHA_1433	MHA_1434	MHA_1435
Operon258	MHA_1439	MHA_1440
Operon259	MHA_1443	MHA_1444
Operon260	MHA_1446	MHA_1447	MHA_1448
Operon261	MHA_1451	MHA_1452	MHA_1453
Operon262	MHA_1454	MHA_1455
Operon263	MHA_1458	MHA_1459	MHA_1460	MHA_1461	MHA_1462
Operon264	MHA_1466	MHA_1467
Operon265	MHA_1469	MHA_1470	MHA_1471	MHA_1472
Operon266	MHA_1477	MHA_1478
Operon267	MHA_1486	MHA_1487	MHA_1488
Operon268	MHA_1489	MHA_1490	MHA_1491
Operon269	MHA_1496	MHA_1497	MHA_1498	MHA_1499	MHA_1500	MHA_1501
Operon270	MHA_1509	MHA_1510
Operon271	MHA_1511	MHA_1512	MHA_1513
Operon272	MHA_1533	MHA_1534
Operon273	MHA_1535	MHA_1536	MHA_1537	MHA_1538	MHA_1539
Operon274	MHA_1545	MHA_1546	MHA_1547	MHA_1548
Operon275	MHA_1552	MHA_1553	MHA_1554	MHA_1555
Operon276	MHA_1559	MHA_1560
Operon277	MHA_1571	MHA_1572
Operon278	MHA_1574	MHA_1575
Operon279	MHA_1582	MHA_1583	MHA_1584
Operon280	MHA_1586	MHA_1587
Operon281	MHA_1591	MHA_1592
Operon282	MHA_1593	MHA_1594
Operon283	MHA_1600	MHA_1601
Operon284	MHA_1603	MHA_1604	MHA_1605	MHA_1606
Operon285	MHA_1611	MHA_1612
Operon286	MHA_1616	MHA_1617
Operon287	MHA_1618	MHA_1619	MHA_1620
Operon288	MHA_1622	MHA_1623
Operon289	MHA_1625	MHA_1626	MHA_1627	MHA_1628
Operon290	MHA_1631	MHA_1632
Operon291	MHA_1634	MHA_1635
Operon292	MHA_1643	MHA_1644
Operon293	MHA_1646	MHA_1647
Operon294	MHA_1648	MHA_1649	MHA_1650	MHA_1651	MHA_1652	MHA_1653
Operon295	MHA_1657	MHA_1658
Operon296	MHA_1659	MHA_1660	MHA_1661
Operon297	MHA_1662	MHA_1663
Operon298	MHA_1665	MHA_1666	MHA_1667
Operon299	MHA_1668	MHA_1669
Operon300	MHA_1670	MHA_1671	MHA_1672	MHA_1673
Operon301	MHA_1674	MHA_1675
Operon302	MHA_1676	MHA_1677	MHA_1678	MHA_1679	MHA_1680	MHA_1681	MHA_1682	MHA_1683	MHA_1684	MHA_1685	MHA_1686
Operon303	MHA_1692	MHA_1693
Operon304	MHA_1695	MHA_1696
Operon305	MHA_1701	MHA_1702
Operon306	MHA_1704	MHA_1705	MHA_1706
Operon307	MHA_1707	MHA_1708
Operon308	MHA_1710	MHA_1711
Operon309	MHA_1712	MHA_1713	MHA_1714	MHA_1715	MHA_1716
Operon310	MHA_1717	MHA_1718	MHA_1719	MHA_1720	MHA_1721	MHA_1722	MHA_1723
Operon311	MHA_1728	MHA_1729	MHA_1730	MHA_1731	MHA_1732
Operon312	MHA_1733	MHA_1734
Operon313	MHA_1736	MHA_1737	MHA_1738
Operon314	MHA_1739	MHA_1740
Operon315	MHA_1745	MHA_1746	MHA_1747
Operon316	MHA_1753	MHA_1754	MHA_1755
Operon317	MHA_1759	MHA_1760
Operon318	MHA_1763	MHA_1764
Operon319	MHA_1768	MHA_1769	MHA_1770
Operon320	MHA_1771	MHA_1772	MHA_1773
Operon321	MHA_1775	MHA_1776	MHA_1777
Operon322	MHA_1782	MHA_1783
Operon323	MHA_1785	MHA_1786
Operon324	MHA_1789	MHA_1790
Operon325	MHA_1794	MHA_1795	MHA_1796
Operon326	MHA_1800	MHA_1801
Operon327	MHA_1802	MHA_1803	MHA_1804
Operon328	MHA_1805	MHA_1806
Operon329	MHA_1809	MHA_1810
Operon330	MHA_1812	MHA_1813
Operon331	MHA_1815	MHA_1816	MHA_1817
Operon332	MHA_1818	MHA_1819	MHA_1820	MHA_1821	MHA_1822
Operon333	MHA_1830	MHA_1831
Operon334	MHA_1841	MHA_1842
Operon335	MHA_1854	MHA_1855
Operon336	MHA_1856	MHA_1857	MHA_1858	MHA_1859	MHA_1860
Operon337	MHA_1862	MHA_1863	MHA_1864	MHA_1865	MHA_1866
Operon338	MHA_1867	MHA_1868
Operon339	MHA_1873	MHA_1874
Operon340	MHA_1875	MHA_1876	MHA_1877	MHA_1878	MHA_1879
Operon341	MHA_1883	MHA_1884	MHA_1885	MHA_1886	MHA_1887	MHA_1888	MHA_1889
Operon342	MHA_1893	MHA_1894	MHA_1895	MHA_1896	MHA_1897
Operon343	MHA_1901	MHA_1902
Operon344	MHA_1908	MHA_1909	MHA_1910	MHA_1911	MHA_1912	MHA_1913	MHA_1914	MHA_1915
Operon345	MHA_1919	MHA_1920
Operon346	MHA_1922	MHA_1923	MHA_1924	MHA_1925	MHA_1926
Operon347	MHA_1932	MHA_1933	MHA_1934
Operon348	MHA_1938	MHA_1939
Operon349	MHA_1941	MHA_1942	MHA_1943
Operon350	MHA_1944	MHA_1945
Operon351	MHA_1946	MHA_1947
Operon352	MHA_1959	MHA_1960
Operon353	MHA_1962	MHA_1963
Operon354	MHA_1968	MHA_1969	MHA_1970
Operon355	MHA_1973	MHA_1974	MHA_1975
Operon356	MHA_1977	MHA_1978	MHA_1979	MHA_1980
Operon357	MHA_1984	MHA_1985	MHA_1986	MHA_1987	MHA_1988	MHA_1989	MHA_1990
Operon358	MHA_1993	MHA_1994	MHA_1995	MHA_1996	MHA_1997	MHA_1998	MHA_1999	MHA_2000
Operon359	MHA_2003	MHA_2004
Operon360	MHA_2006	MHA_2007	MHA_2008	MHA_2009	MHA_2010	MHA_2011	MHA_2012	MHA_2013	MHA_2014	MHA_2015
Operon361	MHA_2017	MHA_2018
Operon362	MHA_2019	MHA_2020
Operon363	MHA_2023	MHA_2024
Operon364	MHA_2027	MHA_2028	MHA_2029	MHA_2030	MHA_2031	MHA_2032	MHA_2033
Operon365	MHA_2036	MHA_2037	MHA_2038	MHA_2039
Operon366	MHA_2040	MHA_2041	MHA_2042	MHA_2043
Operon367	MHA_2044	MHA_2045
Operon368	MHA_2046	MHA_2047	MHA_2048	MHA_2049	MHA_2050
Operon369	MHA_2051	MHA_2052
Operon370	MHA_2056	MHA_2057
Operon371	MHA_2058	MHA_2059
Operon372	MHA_2062	MHA_2063	MHA_2064	MHA_2065	MHA_2066	MHA_2067	MHA_2068	MHA_2069	MHA_2070
Operon373	MHA_2071	MHA_2072	MHA_2073	MHA_2074	MHA_2075	MHA_2076	MHA_2077
Operon374	MHA_2078	MHA_2079
Operon375	MHA_2089	MHA_2090	MHA_2091
Operon376	MHA_2094	MHA_2095
Operon377	MHA_2096	MHA_2097
Operon378	MHA_2102	MHA_2103
Operon379	MHA_2107	MHA_2108
Operon380	MHA_2111	MHA_2112	MHA_2113
Operon381	MHA_2117	MHA_2118
Operon382	MHA_2120	MHA_2121
Operon383	MHA_2124	MHA_2125	MHA_2126
Operon384	MHA_2127	MHA_2128
Operon385	MHA_2129	MHA_2130	MHA_2131
Operon386	MHA_2132	MHA_2133	MHA_2134	MHA_2135	MHA_2136
Operon387	MHA_2138	MHA_2139	MHA_2140	MHA_2141
Operon388	MHA_2145	MHA_2146
Operon389	MHA_2155	MHA_2156
Operon390	MHA_2162	MHA_2163
Operon391	MHA_2164	MHA_2165	MHA_2166
Operon392	MHA_2170	MHA_2171
Operon393	MHA_2173	MHA_2174
Operon394	MHA_2176	MHA_2177	MHA_2178	MHA_2179
Operon395	MHA_2180	MHA_2181	MHA_2182	MHA_2183
Operon396	MHA_2186	MHA_2187	MHA_2188
Operon397	MHA_2190	MHA_2191
Operon398	MHA_2194	MHA_2195	MHA_2196
Operon399	MHA_2197	MHA_2198	MHA_2199
Operon400	MHA_2204	MHA_2205	MHA_2206	MHA_2207
Operon401	MHA_2209	MHA_2210
Operon402	MHA_2211	MHA_2212
Operon403	MHA_2213	MHA_2214	MHA_2215
Operon404	MHA_2216	MHA_2217
Operon405	MHA_2219	MHA_2220
Operon406	MHA_2224	MHA_2225	MHA_2226
Operon407	MHA_2232	MHA_2233
Operon408	MHA_2234	MHA_2235
Operon409	MHA_2236	MHA_2237
Operon410	MHA_2238	MHA_2239	MHA_2240	MHA_2241	MHA_2242
Operon411	MHA_2245	MHA_2246
Operon412	MHA_2247	MHA_2248
Operon413	MHA_2250	MHA_2251	MHA_2252
Operon414	MHA_2263	MHA_2264	MHA_2265
Operon415	MHA_2266	MHA_2267	MHA_2268
Operon416	MHA_2272	MHA_2273
Operon417	MHA_2275	MHA_2276
Operon418	MHA_2278	MHA_2279	MHA_2280
Operon419	MHA_2281	MHA_2282
Operon420	MHA_2283	MHA_2284	MHA_2285	MHA_2286	MHA_2287
Operon421	MHA_2291	MHA_2292
Operon422	MHA_2300	MHA_2301	MHA_2302
Operon423	MHA_2307	MHA_2308	MHA_2309	MHA_2310
Operon424	MHA_2312	MHA_2313
Operon425	MHA_2314	MHA_2315
Operon426	MHA_2318	MHA_2319	MHA_2320
Operon427	MHA_2324	MHA_2325
Operon428	MHA_2326	MHA_2327
Operon429	MHA_2330	MHA_2331
Operon430	MHA_2334	MHA_2335	MHA_2336	MHA_2337	MHA_2338	MHA_2339	MHA_2340	MHA_2341
Operon431	MHA_2350	MHA_2351	MHA_2352
Operon432	MHA_2357	MHA_2358
Operon433	MHA_2364	MHA_2365	MHA_2366	MHA_2367	MHA_2368	MHA_2369	MHA_2370	MHA_2371	MHA_2372	MHA_2373	MHA_2374	MHA_2375	MHA_2376	MHA_2377	MHA_2378	MHA_2379	MHA_2380
Operon434	MHA_2389	MHA_2390	MHA_2391
Operon435	MHA_2396	MHA_2397
Operon436	MHA_2401	MHA_2402
Operon437	MHA_2407	MHA_2408
Operon438	MHA_2409	MHA_2410
Operon439	MHA_2414	MHA_2415	MHA_2416
Operon440	MHA_2417	MHA_2418
Operon441	MHA_2422	MHA_2423
Operon442	MHA_2426	MHA_2427
Operon443	MHA_2430	MHA_2431
Operon444	MHA_2440	MHA_2441	MHA_2442	MHA_2443	MHA_2444	MHA_2445
Operon445	MHA_2449	MHA_2450	MHA_2451
Operon446	MHA_2453	MHA_2454	MHA_2455	MHA_2456	MHA_2457	MHA_2458
Operon447	MHA_2461	MHA_2462	MHA_2463	MHA_2464	MHA_2465	MHA_2466
Operon448	MHA_2470	MHA_2471	MHA_2472	MHA_2473
Operon449	MHA_2474	MHA_2475
Operon450	MHA_2478	MHA_2479
Operon451	MHA_2480	MHA_2481
Operon452	MHA_2483	MHA_2484	MHA_2485	MHA_2486
Operon453	MHA_2487	MHA_2488
Operon454	MHA_2490	MHA_2491
Operon455	MHA_2493	MHA_2494
Operon456	MHA_2496	MHA_2497	MHA_2498
Operon457	MHA_2501	MHA_2502
Operon458	MHA_2506	MHA_2507	MHA_2508	MHA_2509	MHA_2510	MHA_2511
Operon459	MHA_2519	MHA_2520
Operon460	MHA_2521	MHA_2522	MHA_2523	MHA_2524
Operon461	MHA_2526	MHA_2527
Operon462	MHA_2528	MHA_2529
Operon463	MHA_2530	MHA_2531
Operon464	MHA_2532	MHA_2533	MHA_2534	MHA_2535
Operon465	MHA_2539	MHA_2540
Operon466	MHA_2543	MHA_2544
Operon467	MHA_2545	MHA_2546	MHA_2547
Operon468	MHA_2553	MHA_2554	MHA_2555
Operon469	MHA_2558	MHA_2559	MHA_2560
Operon470	MHA_2564	MHA_2565
Operon471	MHA_2568	MHA_2569	MHA_2570
Operon472	MHA_2576	MHA_2577	MHA_2578	MHA_2579
Operon473	MHA_2582	MHA_2583
Operon474	MHA_2588	MHA_2589	MHA_2590
Operon475	MHA_2596	MHA_2597
Operon476	MHA_2621	MHA_2622	MHA_2623	MHA_2624
Operon477	MHA_2625	MHA_2626	MHA_2627	MHA_2628	MHA_2629	MHA_2630	MHA_2631	MHA_2632
Operon478	MHA_2637	MHA_2638	MHA_2639
Operon479	MHA_2642	MHA_2643
Operon480	MHA_2647	MHA_2648
Operon481	MHA_2649	MHA_2650
Operon482	MHA_2651	MHA_2652	MHA_2653
Operon483	MHA_2660	MHA_2661
Operon484	MHA_2664	MHA_2665	MHA_2666	MHA_2667	MHA_2668	MHA_2669	MHA_2670
Operon485	MHA_2684	MHA_2685	MHA_2686	MHA_2687	MHA_2688	MHA_2689	MHA_2690
Operon486	MHA_2691	MHA_2692	MHA_2693
Operon487	MHA_2695	MHA_2696
Operon488	MHA_2698	MHA_2699	MHA_2700
Operon489	MHA_2702	MHA_2703	MHA_2704
Operon490	MHA_2706	MHA_2707
Operon491	MHA_2714	MHA_2715	MHA_2716	MHA_2717
Operon492	MHA_2719	MHA_2720	MHA_2721	MHA_2722
Operon493	MHA_2723	MHA_2724
Operon494	MHA_2729	MHA_2730
Operon495	MHA_2734	MHA_2735	MHA_2736	MHA_2737
Operon496	MHA_2738	MHA_2739	MHA_2740
Operon497	MHA_2741	MHA_2742	MHA_2743	MHA_2744
Operon498	MHA_2745	MHA_2746
Operon499	MHA_2748	MHA_2749
Operon500	MHA_2751	MHA_2752
Operon501	MHA_2753	MHA_2754	MHA_2755	MHA_2756
Operon502	MHA_2759	MHA_2760	MHA_2761
Operon503	MHA_2765	MHA_2766	MHA_2767	MHA_2768	MHA_2769	MHA_2770
Operon504	MHA_2771	MHA_2772
Operon505	MHA_2773	MHA_2774	MHA_2775	MHA_2776
Operon506	MHA_2780	MHA_2781	MHA_2782	MHA_2783
Operon507	MHA_2784	MHA_2785
Operon508	MHA_2787	MHA_2788	MHA_2789
Operon509	MHA_2790	MHA_2791	MHA_2792
Operon510	MHA_2803	MHA_2804	MHA_2805
Operon511	MHA_2808	MHA_2809
Operon512	MHA_2810	MHA_2811
Operon513	MHA_2812	MHA_2813	MHA_2814
Operon514	MHA_2815	MHA_2816
Operon515	MHA_2823	MHA_2824
Operon516	MHA_2827	MHA_2828
Operon517	MHA_2830	MHA_2831
Operon518	MHA_2836	MHA_2837

## Sheet: MH_JR_Pairs
# Co-expressed pairs identified by RNA-Seq
MHA_0003	MHA_0004
MHA_0006	MHA_0007
MHA_0007	MHA_0008
MHA_0013	MHA_0014
MHA_0018	MHA_0019
MHA_0019	MHA_0020
MHA_0028	MHA_0029
MHA_0032	MHA_0033
MHA_0033	MHA_0034
MHA_0034	MHA_0035
MHA_0035	MHA_0036
MHA_0040	MHA_0041
MHA_0043	MHA_0044
MHA_0044	MHA_0045
MHA_0050	MHA_0051
MHA_0051	MHA_0052
MHA_0052	MHA_0053
MHA_0054	MHA_0055
MHA_0056	MHA_0057
MHA_0057	MHA_0058
MHA_0058	MHA_0059
MHA_0061	MHA_0062
MHA_0065	MHA_0066
MHA_0066	MHA_0067
MHA_0067	MHA_0068
MHA_0072	MHA_0073
MHA_0079	MHA_0080
MHA_0083	MHA_0084
MHA_0084	MHA_0085
MHA_0085	MHA_0086
MHA_0086	MHA_0087
MHA_0088	MHA_0089
MHA_0089	MHA_0090
MHA_0091	MHA_0092
MHA_0092	MHA_0093
MHA_0093	MHA_0094
MHA_0096	MHA_0097
MHA_0097	MHA_0098
MHA_0100	MHA_0101
MHA_0101	MHA_0102
MHA_0102	MHA_0103
MHA_0105	MHA_0106
MHA_0106	MHA_0107
MHA_0107	MHA_0108
MHA_0108	MHA_0109
MHA_0111	MHA_0112
MHA_0112	MHA_0113
MHA_0124	MHA_0125
MHA_0125	MHA_0126
MHA_0126	MHA_0127
MHA_0128	MHA_0129
MHA_0135	MHA_0136
MHA_0137	MHA_0138
MHA_0140	MHA_0141
MHA_0143	MHA_0144
MHA_0144	MHA_0145
MHA_0148	MHA_0149
MHA_0152	MHA_0153
MHA_0154	MHA_0155
MHA_0155	MHA_0156
MHA_0156	MHA_0157
MHA_0164	MHA_0165
MHA_0165	MHA_0166
MHA_0166	MHA_0167
MHA_0167	MHA_0168
MHA_0172	MHA_0173
MHA_0173	MHA_0174
MHA_0174	MHA_0175
MHA_0176	MHA_0177
MHA_0180	MHA_0181
MHA_0185	MHA_0186
MHA_0188	MHA_0189
MHA_0189	MHA_0190
MHA_0190	MHA_0191
MHA_0191	MHA_0192
MHA_0194	MHA_0195
MHA_0196	MHA_0197
MHA_0200	MHA_0201
MHA_0201	MHA_0202
MHA_0204	MHA_0205
MHA_0211	MHA_0212
MHA_0212	MHA_0213
MHA_0214	MHA_0215
MHA_0215	MHA_0216
MHA_0217	MHA_0218
MHA_0219	MHA_0220
MHA_0220	MHA_0221
MHA_0223	MHA_0224
MHA_0226	MHA_0227
MHA_0231	MHA_0232
MHA_0236	MHA_0237
MHA_0242	MHA_0243
MHA_0243	MHA_0244
MHA_0245	MHA_0246
MHA_0246	MHA_0247
MHA_0247	MHA_0248
MHA_0248	MHA_0249
MHA_0249	MHA_0250
MHA_0250	MHA_0251
MHA_0253	MHA_0254
MHA_0255	MHA_0256
MHA_0257	MHA_0258
MHA_0261	MHA_0262
MHA_0265	MHA_0266
MHA_0266	MHA_0267
MHA_0267	MHA_0268
MHA_0270	MHA_0271
MHA_0274	MHA_0275
MHA_0275	MHA_0276
MHA_0279	MHA_0280
MHA_0280	MHA_0281
MHA_0281	MHA_0282
MHA_0282	MHA_0283
MHA_0284	MHA_0285
MHA_0285	MHA_0286
MHA_0288	MHA_0289
MHA_0289	MHA_0290
MHA_0290	MHA_0291
MHA_0297	MHA_0298
MHA_0298	MHA_0299
MHA_0299	MHA_0300
MHA_0304	MHA_0305
MHA_0305	MHA_0306
MHA_0306	MHA_0307
MHA_0311	MHA_0312
MHA_0312	MHA_0313
MHA_0313	MHA_0314
MHA_0315	MHA_0316
MHA_0318	MHA_0319
MHA_0321	MHA_0322
MHA_0323	MHA_0324
MHA_0326	MHA_0327
MHA_0328	MHA_0329
MHA_0329	MHA_0330
MHA_0330	MHA_0331
MHA_0335	MHA_0336
MHA_0340	MHA_0341
MHA_0341	MHA_0342
MHA_0343	MHA_0344
MHA_0344	MHA_0345
MHA_0345	MHA_0346
MHA_0349	MHA_0350
MHA_0351	MHA_0352
MHA_0352	MHA_0353
MHA_0361	MHA_0362
MHA_0366	MHA_0367
MHA_0368	MHA_0369
MHA_0370	MHA_0371
MHA_0371	MHA_0372
MHA_0373	MHA_0374
MHA_0376	MHA_0377
MHA_0377	MHA_0378
MHA_0379	MHA_0380
MHA_0386	MHA_0387
MHA_0393	MHA_0394
MHA_0394	MHA_0395
MHA_0395	MHA_0396
MHA_0396	MHA_0397
MHA_0397	MHA_0398
MHA_0399	MHA_0400
MHA_0400	MHA_0401
MHA_0401	MHA_0402
MHA_0402	MHA_0403
MHA_0403	MHA_0404
MHA_0404	MHA_0405
MHA_0406	MHA_0407
MHA_0408	MHA_0409
MHA_0409	MHA_0410
MHA_0411	MHA_0412
MHA_0413	MHA_0414
MHA_0414	MHA_0415
MHA_0415	MHA_0416
MHA_0417	MHA_0418
MHA_0418	MHA_0419
MHA_0419	MHA_0420
MHA_0423	MHA_0424
MHA_0424	MHA_0425
MHA_0425	MHA_0426
MHA_0426	MHA_0427
MHA_0431	MHA_0432
MHA_0432	MHA_0433
MHA_0433	MHA_0434
MHA_0435	MHA_0436
MHA_0436	MHA_0437
MHA_0437	MHA_0438
MHA_0438	MHA_0439
MHA_0440	MHA_0441
MHA_0447	MHA_0448
MHA_0448	MHA_0449
MHA_0449	MHA_0450
MHA_0452	MHA_0453
MHA_0453	MHA_0454
MHA_0454	MHA_0455
MHA_0455	MHA_0456
MHA_0457	MHA_0458
MHA_0458	MHA_0459
MHA_0460	MHA_0461
MHA_0466	MHA_0467
MHA_0467	MHA_0468
MHA_0468	MHA_0469
MHA_0469	MHA_0470
MHA_0470	MHA_0471
MHA_0471	MHA_0472
MHA_0472	MHA_0473
MHA_0473	MHA_0474
MHA_0476	MHA_0477
MHA_0479	MHA_0480
MHA_0483	MHA_0484
MHA_0484	MHA_0485
MHA_0490	MHA_0491
MHA_0491	MHA_0492
MHA_0496	MHA_0497
MHA_0503	MHA_0504
MHA_0505	MHA_0506
MHA_0506	MHA_0507
MHA_0510	MHA_0511
MHA_0513	MHA_0514
MHA_0514	MHA_0515
MHA_0516	MHA_0517
MHA_0519	MHA_0520
MHA_0521	MHA_0522
MHA_0522	MHA_0523
MHA_0523	MHA_0524
MHA_0524	MHA_0525
MHA_0525	MHA_0526
MHA_0528	MHA_0529
MHA_0529	MHA_0530
MHA_0533	MHA_0534
MHA_0534	MHA_0535
MHA_0536	MHA_0537
MHA_0537	MHA_0538
MHA_0542	MHA_0543
MHA_0543	MHA_0544
MHA_0544	MHA_0545
MHA_0545	MHA_0546
MHA_0548	MHA_0549
MHA_0552	MHA_0553
MHA_0560	MHA_0561
MHA_0570	MHA_0571
MHA_0571	MHA_0572
MHA_0572	MHA_0573
MHA_0573	MHA_0574
MHA_0579	MHA_0580
MHA_0584	MHA_0585
MHA_0587	MHA_0588
MHA_0588	MHA_0589
MHA_0589	MHA_0590
MHA_0590	MHA_0591
MHA_0592	MHA_0593
MHA_0594	MHA_0595
MHA_0611	MHA_0612
MHA_0640	MHA_0641
MHA_0641	MHA_0642
MHA_0642	MHA_0643
MHA_0643	MHA_0644
MHA_0644	MHA_0645
MHA_0648	MHA_0649
MHA_0649	MHA_0650
MHA_0650	MHA_0651
MHA_0655	MHA_0656
MHA_0664	MHA_0665
MHA_0665	MHA_0666
MHA_0666	MHA_0667
MHA_0668	MHA_0669
MHA_0669	MHA_0670
MHA_0671	MHA_0672
MHA_0673	MHA_0674
MHA_0676	MHA_0677
MHA_0677	MHA_0678
MHA_0680	MHA_0681
MHA_0684	MHA_0685
MHA_0685	MHA_0686
MHA_0687	MHA_0688
MHA_0688	MHA_0689
MHA_0689	MHA_0690
MHA_0690	MHA_0691
MHA_0692	MHA_0693
MHA_0693	MHA_0694
MHA_0699	MHA_0700
MHA_0700	MHA_0701
MHA_0702	MHA_0703
MHA_0703	MHA_0704
MHA_0705	MHA_0706
MHA_0706	MHA_0707
MHA_0708	MHA_0709
MHA_0714	MHA_0715
MHA_0715	MHA_0716
MHA_0716	MHA_0717
MHA_0719	MHA_0720
MHA_0721	MHA_0722
MHA_0722	MHA_0723
MHA_0726	MHA_0727
MHA_0727	MHA_0728
MHA_0728	MHA_0729
MHA_0729	MHA_0730
MHA_0732	MHA_0733
MHA_0733	MHA_0734
MHA_0741	MHA_0742
MHA_0742	MHA_0743
MHA_0747	MHA_0748
MHA_0749	MHA_0750
MHA_0750	MHA_0751
MHA_0751	MHA_0752
MHA_0754	MHA_0755
MHA_0756	MHA_0757
MHA_0759	MHA_0760
MHA_0760	MHA_0761
MHA_0761	MHA_0762
MHA_0765	MHA_0766
MHA_0769	MHA_0770
MHA_0771	MHA_0772
MHA_0772	MHA_0773
MHA_0776	MHA_0777
MHA_0780	MHA_0781
MHA_0781	MHA_0782
MHA_0782	MHA_0783
MHA_0783	MHA_0784
MHA_0784	MHA_0785
MHA_0799	MHA_0800
MHA_0805	MHA_0806
MHA_0808	MHA_0809
MHA_0809	MHA_0810
MHA_0812	MHA_0813
MHA_0816	MHA_0817
MHA_0817	MHA_0818
MHA_0820	MHA_0821
MHA_0824	MHA_0825
MHA_0825	MHA_0826
MHA_0828	MHA_0829
MHA_0829	MHA_0830
MHA_0830	MHA_0831
MHA_0831	MHA_0832
MHA_0832	MHA_0833
MHA_0833	MHA_0834
MHA_0835	MHA_0836
MHA_0837	MHA_0838
MHA_0839	MHA_0840
MHA_0840	MHA_0841
MHA_0841	MHA_0842
MHA_0842	MHA_0843
MHA_0843	MHA_0844
MHA_0848	MHA_0849
MHA_0857	MHA_0858
MHA_0863	MHA_0864
MHA_0872	MHA_0873
MHA_0874	MHA_0875
MHA_0877	MHA_0878
MHA_0878	MHA_0879
MHA_0879	MHA_0880
MHA_0880	MHA_0881
MHA_0881	MHA_0882
MHA_0895	MHA_0896
MHA_0898	MHA_0899
MHA_0899	MHA_0900
MHA_0902	MHA_0903
MHA_0903	MHA_0904
MHA_0904	MHA_0905
MHA_0905	MHA_0906
MHA_0906	MHA_0907
MHA_0909	MHA_0910
MHA_0910	MHA_0911
MHA_0911	MHA_0912
MHA_0912	MHA_0913
MHA_0913	MHA_0914
MHA_0916	MHA_0917
MHA_0917	MHA_0918
MHA_0919	MHA_0920
MHA_0920	MHA_0921
MHA_0921	MHA_0922
MHA_0922	MHA_0923
MHA_0923	MHA_0924
MHA_0924	MHA_0925
MHA_0927	MHA_0928
MHA_0928	MHA_0929
MHA_0929	MHA_0930
MHA_0931	MHA_0932
MHA_0932	MHA_0933
MHA_0933	MHA_0934
MHA_0934	MHA_0935
MHA_0935	MHA_0936
MHA_0936	MHA_0937
MHA_0938	MHA_0939
MHA_0939	MHA_0940
MHA_0940	MHA_0941
MHA_0943	MHA_0944
MHA_0950	MHA_0951
MHA_0951	MHA_0952
MHA_0953	MHA_0954
MHA_0954	MHA_0955
MHA_0961	MHA_0962
MHA_0964	MHA_0965
MHA_0967	MHA_0968
MHA_0968	MHA_0969
MHA_0969	MHA_0970
MHA_0972	MHA_0973
MHA_0973	MHA_0974
MHA_0974	MHA_0975
MHA_0975	MHA_0976
MHA_0976	MHA_0977
MHA_0977	MHA_0978
MHA_0980	MHA_0981
MHA_0982	MHA_0983
MHA_0983	MHA_0984
MHA_0990	MHA_0991
MHA_0993	MHA_0994
MHA_0994	MHA_0995
MHA_0997	MHA_0998
MHA_0998	MHA_0999
MHA_1000	MHA_1001
MHA_1001	MHA_1002
MHA_1004	MHA_1005
MHA_1010	MHA_1011
MHA_1018	MHA_1019
MHA_1025	MHA_1026
MHA_1026	MHA_1027
MHA_1029	MHA_1030
MHA_1030	MHA_1031
MHA_1031	MHA_1032
MHA_1032	MHA_1033
MHA_1033	MHA_1034
MHA_1034	MHA_1035
MHA_1035	MHA_1036
MHA_1036	MHA_1037
MHA_1037	MHA_1038
MHA_1038	MHA_1039
MHA_1040	MHA_1041
MHA_1041	MHA_1042
MHA_1042	MHA_1043
MHA_1043	MHA_1044
MHA_1049	MHA_1050
MHA_1057	MHA_1058
MHA_1058	MHA_1059
MHA_1063	MHA_1064
MHA_1064	MHA_1065
MHA_1066	MHA_1067
MHA_1068	MHA_1069
MHA_1085	MHA_1086
MHA_1095	MHA_1096
MHA_1105	MHA_1106
MHA_1116	MHA_1117
MHA_1119	MHA_1120
MHA_1120	MHA_1121
MHA_1128	MHA_1129
MHA_1129	MHA_1130
MHA_1130	MHA_1131
MHA_1132	MHA_1133
MHA_1150	MHA_1151
MHA_1155	MHA_1156
MHA_1156	MHA_1157
MHA_1163	MHA_1164
MHA_1181	MHA_1182
MHA_1182	MHA_1183
MHA_1183	MHA_1184
MHA_1193	MHA_1194
MHA_1194	MHA_1195
MHA_1195	MHA_1196
MHA_1202	MHA_1203
MHA_1205	MHA_1206
MHA_1206	MHA_1207
MHA_1211	MHA_1212
MHA_1222	MHA_1223
MHA_1223	MHA_1224
MHA_1225	MHA_1226
MHA_1228	MHA_1229
MHA_1237	MHA_1238
MHA_1238	MHA_1239
MHA_1239	MHA_1240
MHA_1240	MHA_1241
MHA_1241	MHA_1242
MHA_1245	MHA_1246
MHA_1252	MHA_1253
MHA_1253	MHA_1254
MHA_1254	MHA_1255
MHA_1257	MHA_1258
MHA_1260	MHA_1261
MHA_1261	MHA_1262
MHA_1263	MHA_1264
MHA_1278	MHA_1279
MHA_1282	MHA_1283
MHA_1283	MHA_1284
MHA_1284	MHA_1285
MHA_1285	MHA_1286
MHA_1286	MHA_1287
MHA_1287	MHA_1288
MHA_1288	MHA_1289
MHA_1289	MHA_1290
MHA_1297	MHA_1298
MHA_1298	MHA_1299
MHA_1299	MHA_1300
MHA_1300	MHA_1301
MHA_1302	MHA_1303
MHA_1303	MHA_1304
MHA_1311	MHA_1312
MHA_1316	MHA_1317
MHA_1318	MHA_1319
MHA_1326	MHA_1327
MHA_1332	MHA_1333
MHA_1333	MHA_1334
MHA_1340	MHA_1341
MHA_1342	MHA_1343
MHA_1344	MHA_1345
MHA_1349	MHA_1350
MHA_1350	MHA_1351
MHA_1355	MHA_1356
MHA_1356	MHA_1357
MHA_1360	MHA_1361
MHA_1361	MHA_1362
MHA_1362	MHA_1363
MHA_1364	MHA_1365
MHA_1365	MHA_1366
MHA_1374	MHA_1375
MHA_1375	MHA_1376
MHA_1376	MHA_1377
MHA_1378	MHA_1379
MHA_1384	MHA_1385
MHA_1385	MHA_1386
MHA_1386	MHA_1387
MHA_1387	MHA_1388
MHA_1388	MHA_1389
MHA_1389	MHA_1390
MHA_1393	MHA_1394
MHA_1394	MHA_1395
MHA_1395	MHA_1396
MHA_1396	MHA_1397
MHA_1398	MHA_1399
MHA_1399	MHA_1400
MHA_1400	MHA_1401
MHA_1409	MHA_1410
MHA_1410	MHA_1411
MHA_1413	MHA_1414
MHA_1414	MHA_1415
MHA_1418	MHA_1419
MHA_1419	MHA_1420
MHA_1424	MHA_1425
MHA_1425	MHA_1426
MHA_1426	MHA_1427
MHA_1427	MHA_1428
MHA_1428	MHA_1429
MHA_1429	MHA_1430
MHA_1431	MHA_1432
MHA_1432	MHA_1433
MHA_1433	MHA_1434
MHA_1434	MHA_1435
MHA_1439	MHA_1440
MHA_1443	MHA_1444
MHA_1446	MHA_1447
MHA_1447	MHA_1448
MHA_1451	MHA_1452
MHA_1452	MHA_1453
MHA_1454	MHA_1455
MHA_1458	MHA_1459
MHA_1459	MHA_1460
MHA_1460	MHA_1461
MHA_1461	MHA_1462
MHA_1466	MHA_1467
MHA_1469	MHA_1470
MHA_1470	MHA_1471
MHA_1471	MHA_1472
MHA_1477	MHA_1478
MHA_1486	MHA_1487
MHA_1487	MHA_1488
MHA_1489	MHA_1490
MHA_1490	MHA_1491
MHA_1496	MHA_1497
MHA_1497	MHA_1498
MHA_1498	MHA_1499
MHA_1499	MHA_1500
MHA_1500	MHA_1501
MHA_1509	MHA_1510
MHA_1511	MHA_1512
MHA_1512	MHA_1513
MHA_1533	MHA_1534
MHA_1535	MHA_1536
MHA_1536	MHA_1537
MHA_1537	MHA_1538
MHA_1538	MHA_1539
MHA_1545	MHA_1546
MHA_1546	MHA_1547
MHA_1547	MHA_1548
MHA_1552	MHA_1553
MHA_1553	MHA_1554
MHA_1554	MHA_1555
MHA_1559	MHA_1560
MHA_1571	MHA_1572
MHA_1574	MHA_1575
MHA_1582	MHA_1583
MHA_1583	MHA_1584
MHA_1586	MHA_1587
MHA_1591	MHA_1592
MHA_1593	MHA_1594
MHA_1600	MHA_1601
MHA_1603	MHA_1604
MHA_1604	MHA_1605
MHA_1605	MHA_1606
MHA_1611	MHA_1612
MHA_1616	MHA_1617
MHA_1618	MHA_1619
MHA_1619	MHA_1620
MHA_1622	MHA_1623
MHA_1625	MHA_1626
MHA_1626	MHA_1627
MHA_1627	MHA_1628
MHA_1631	MHA_1632
MHA_1634	MHA_1635
MHA_1643	MHA_1644
MHA_1646	MHA_1647
MHA_1648	MHA_1649
MHA_1649	MHA_1650
MHA_1650	MHA_1651
MHA_1651	MHA_1652
MHA_1652	MHA_1653
MHA_1657	MHA_1658
MHA_1659	MHA_1660
MHA_1660	MHA_1661
MHA_1662	MHA_1663
MHA_1665	MHA_1666
MHA_1666	MHA_1667
MHA_1668	MHA_1669
MHA_1670	MHA_1671
MHA_1671	MHA_1672
MHA_1672	MHA_1673
MHA_1674	MHA_1675
MHA_1676	MHA_1677
MHA_1677	MHA_1678
MHA_1678	MHA_1679
MHA_1679	MHA_1680
MHA_1680	MHA_1681
MHA_1681	MHA_1682
MHA_1682	MHA_1683
MHA_1683	MHA_1684
MHA_1684	MHA_1685
MHA_1685	MHA_1686
MHA_1692	MHA_1693
MHA_1695	MHA_1696
MHA_1701	MHA_1702
MHA_1704	MHA_1705
MHA_1705	MHA_1706
MHA_1707	MHA_1708
MHA_1710	MHA_1711
MHA_1712	MHA_1713
MHA_1713	MHA_1714
MHA_1714	MHA_1715
MHA_1715	MHA_1716
MHA_1717	MHA_1718
MHA_1718	MHA_1719
MHA_1719	MHA_1720
MHA_1720	MHA_1721
MHA_1721	MHA_1722
MHA_1722	MHA_1723
MHA_1728	MHA_1729
MHA_1729	MHA_1730
MHA_1730	MHA_1731
MHA_1731	MHA_1732
MHA_1733	MHA_1734
MHA_1736	MHA_1737
MHA_1737	MHA_1738
MHA_1739	MHA_1740
MHA_1745	MHA_1746
MHA_1746	MHA_1747
MHA_1753	MHA_1754
MHA_1754	MHA_1755
MHA_1759	MHA_1760
MHA_1763	MHA_1764
MHA_1768	MHA_1769
MHA_1769	MHA_1770
MHA_1771	MHA_1772
MHA_1772	MHA_1773
MHA_1775	MHA_1776
MHA_1776	MHA_1777
MHA_1782	MHA_1783
MHA_1785	MHA_1786
MHA_1789	MHA_1790
MHA_1794	MHA_1795
MHA_1795	MHA_1796
MHA_1800	MHA_1801
MHA_1802	MHA_1803
MHA_1803	MHA_1804
MHA_1805	MHA_1806
MHA_1809	MHA_1810
MHA_1812	MHA_1813
MHA_1815	MHA_1816
MHA_1816	MHA_1817
MHA_1818	MHA_1819
MHA_1819	MHA_1820
MHA_1820	MHA_1821
MHA_1821	MHA_1822
MHA_1830	MHA_1831
MHA_1841	MHA_1842
MHA_1854	MHA_1855
MHA_1856	MHA_1857
MHA_1857	MHA_1858
MHA_1858	MHA_1859
MHA_1859	MHA_1860
MHA_1862	MHA_1863
MHA_1863	MHA_1864
MHA_1864	MHA_1865
MHA_1865	MHA_1866
MHA_1867	MHA_1868
MHA_1873	MHA_1874
MHA_1875	MHA_1876
MHA_1876	MHA_1877
MHA_1877	MHA_1878
MHA_1878	MHA_1879
MHA_1883	MHA_1884
MHA_1884	MHA_1885
MHA_1885	MHA_1886
MHA_1886	MHA_1887
MHA_1887	MHA_1888
MHA_1888	MHA_1889
MHA_1893	MHA_1894
MHA_1894	MHA_1895
MHA_1895	MHA_1896
MHA_1896	MHA_1897
MHA_1901	MHA_1902
MHA_1908	MHA_1909
MHA_1909	MHA_1910
MHA_1910	MHA_1911
MHA_1911	MHA_1912
MHA_1912	MHA_1913
MHA_1913	MHA_1914
MHA_1914	MHA_1915
MHA_1919	MHA_1920
MHA_1922	MHA_1923
MHA_1923	MHA_1924
MHA_1924	MHA_1925
MHA_1925	MHA_1926
MHA_1932	MHA_1933
MHA_1933	MHA_1934
MHA_1938	MHA_1939
MHA_1941	MHA_1942
MHA_1942	MHA_1943
MHA_1944	MHA_1945
MHA_1946	MHA_1947
MHA_1959	MHA_1960
MHA_1962	MHA_1963
MHA_1968	MHA_1969
MHA_1969	MHA_1970
MHA_1973	MHA_1974
MHA_1974	MHA_1975
MHA_1977	MHA_1978
MHA_1978	MHA_1979
MHA_1979	MHA_1980
MHA_1984	MHA_1985
MHA_1985	MHA_1986
MHA_1986	MHA_1987
MHA_1987	MHA_1988
MHA_1988	MHA_1989
MHA_1989	MHA_1990
MHA_1993	MHA_1994
MHA_1994	MHA_1995
MHA_1995	MHA_1996
MHA_1996	MHA_1997
MHA_1997	MHA_1998
MHA_1998	MHA_1999
MHA_1999	MHA_2000
MHA_2003	MHA_2004
MHA_2006	MHA_2007
MHA_2007	MHA_2008
MHA_2008	MHA_2009
MHA_2009	MHA_2010
MHA_2010	MHA_2011
MHA_2011	MHA_2012
MHA_2012	MHA_2013
MHA_2013	MHA_2014
MHA_2014	MHA_2015
MHA_2017	MHA_2018
MHA_2019	MHA_2020
MHA_2023	MHA_2024
MHA_2027	MHA_2028
MHA_2028	MHA_2029
MHA_2029	MHA_2030
MHA_2030	MHA_2031
MHA_2031	MHA_2032
MHA_2032	MHA_2033
MHA_2036	MHA_2037
MHA_2037	MHA_2038
MHA_2038	MHA_2039
MHA_2040	MHA_2041
MHA_2041	MHA_2042
MHA_2042	MHA_2043
MHA_2044	MHA_2045
MHA_2046	MHA_2047
MHA_2047	MHA_2048
MHA_2048	MHA_2049
MHA_2049	MHA_2050
MHA_2051	MHA_2052
MHA_2056	MHA_2057
MHA_2058	MHA_2059
MHA_2062	MHA_2063
MHA_2063	MHA_2064
MHA_2064	MHA_2065
MHA_2065	MHA_2066
MHA_2066	MHA_2067
MHA_2067	MHA_2068
MHA_2068	MHA_2069
MHA_2069	MHA_2070
MHA_2071	MHA_2072
MHA_2072	MHA_2073
MHA_2073	MHA_2074
MHA_2074	MHA_2075
MHA_2075	MHA_2076
MHA_2076	MHA_2077
MHA_2078	MHA_2079
MHA_2089	MHA_2090
MHA_2090	MHA_2091
MHA_2094	MHA_2095
MHA_2096	MHA_2097
MHA_2102	MHA_2103
MHA_2107	MHA_2108
MHA_2111	MHA_2112
MHA_2112	MHA_2113
MHA_2117	MHA_2118
MHA_2120	MHA_2121
MHA_2124	MHA_2125
MHA_2125	MHA_2126
MHA_2127	MHA_2128
MHA_2129	MHA_2130
MHA_2130	MHA_2131
MHA_2132	MHA_2133
MHA_2133	MHA_2134
MHA_2134	MHA_2135
MHA_2135	MHA_2136
MHA_2138	MHA_2139
MHA_2139	MHA_2140
MHA_2140	MHA_2141
MHA_2145	MHA_2146
MHA_2155	MHA_2156
MHA_2162	MHA_2163
MHA_2164	MHA_2165
MHA_2165	MHA_2166
MHA_2170	MHA_2171
MHA_2173	MHA_2174
MHA_2176	MHA_2177
MHA_2177	MHA_2178
MHA_2178	MHA_2179
MHA_2180	MHA_2181
MHA_2181	MHA_2182
MHA_2182	MHA_2183
MHA_2186	MHA_2187
MHA_2187	MHA_2188
MHA_2190	MHA_2191
MHA_2194	MHA_2195
MHA_2195	MHA_2196
MHA_2197	MHA_2198
MHA_2198	MHA_2199
MHA_2204	MHA_2205
MHA_2205	MHA_2206
MHA_2206	MHA_2207
MHA_2209	MHA_2210
MHA_2211	MHA_2212
MHA_2213	MHA_2214
MHA_2214	MHA_2215
MHA_2216	MHA_2217
MHA_2219	MHA_2220
MHA_2224	MHA_2225
MHA_2225	MHA_2226
MHA_2232	MHA_2233
MHA_2234	MHA_2235
MHA_2236	MHA_2237
MHA_2238	MHA_2239
MHA_2239	MHA_2240
MHA_2240	MHA_2241
MHA_2241	MHA_2242
MHA_2245	MHA_2246
MHA_2247	MHA_2248
MHA_2250	MHA_2251
MHA_2251	MHA_2252
MHA_2263	MHA_2264
MHA_2264	MHA_2265
MHA_2266	MHA_2267
MHA_2267	MHA_2268
MHA_2272	MHA_2273
MHA_2275	MHA_2276
MHA_2278	MHA_2279
MHA_2279	MHA_2280
MHA_2281	MHA_2282
MHA_2283	MHA_2284
MHA_2284	MHA_2285
MHA_2285	MHA_2286
MHA_2286	MHA_2287
MHA_2291	MHA_2292
MHA_2300	MHA_2301
MHA_2301	MHA_2302
MHA_2307	MHA_2308
MHA_2308	MHA_2309
MHA_2309	MHA_2310
MHA_2312	MHA_2313
MHA_2314	MHA_2315
MHA_2318	MHA_2319
MHA_2319	MHA_2320
MHA_2324	MHA_2325
MHA_2326	MHA_2327
MHA_2330	MHA_2331
MHA_2334	MHA_2335
MHA_2335	MHA_2336
MHA_2336	MHA_2337
MHA_2337	MHA_2338
MHA_2338	MHA_2339
MHA_2339	MHA_2340
MHA_2340	MHA_2341
MHA_2350	MHA_2351
MHA_2351	MHA_2352
MHA_2357	MHA_2358
MHA_2364	MHA_2365
MHA_2365	MHA_2366
MHA_2366	MHA_2367
MHA_2367	MHA_2368
MHA_2368	MHA_2369
MHA_2369	MHA_2370
MHA_2370	MHA_2371
MHA_2371	MHA_2372
MHA_2372	MHA_2373
MHA_2373	MHA_2374
MHA_2374	MHA_2375
MHA_2375	MHA_2376
MHA_2376	MHA_2377
MHA_2377	MHA_2378
MHA_2378	MHA_2379
MHA_2379	MHA_2380
MHA_2389	MHA_2390
MHA_2390	MHA_2391
MHA_2396	MHA_2397
MHA_2401	MHA_2402
MHA_2407	MHA_2408
MHA_2409	MHA_2410
MHA_2414	MHA_2415
MHA_2415	MHA_2416
MHA_2417	MHA_2418
MHA_2422	MHA_2423
MHA_2426	MHA_2427
MHA_2430	MHA_2431
MHA_2440	MHA_2441
MHA_2441	MHA_2442
MHA_2442	MHA_2443
MHA_2443	MHA_2444
MHA_2444	MHA_2445
MHA_2449	MHA_2450
MHA_2450	MHA_2451
MHA_2453	MHA_2454
MHA_2454	MHA_2455
MHA_2455	MHA_2456
MHA_2456	MHA_2457
MHA_2457	MHA_2458
MHA_2461	MHA_2462
MHA_2462	MHA_2463
MHA_2463	MHA_2464
MHA_2464	MHA_2465
MHA_2465	MHA_2466
MHA_2470	MHA_2471
MHA_2471	MHA_2472
MHA_2472	MHA_2473
MHA_2474	MHA_2475
MHA_2478	MHA_2479
MHA_2480	MHA_2481
MHA_2483	MHA_2484
MHA_2484	MHA_2485
MHA_2485	MHA_2486
MHA_2487	MHA_2488
MHA_2490	MHA_2491
MHA_2493	MHA_2494
MHA_2496	MHA_2497
MHA_2497	MHA_2498
MHA_2501	MHA_2502
MHA_2506	MHA_2507
MHA_2507	MHA_2508
MHA_2508	MHA_2509
MHA_2509	MHA_2510
MHA_2510	MHA_2511
MHA_2519	MHA_2520
MHA_2521	MHA_2522
MHA_2522	MHA_2523
MHA_2523	MHA_2524
MHA_2526	MHA_2527
MHA_2528	MHA_2529
MHA_2530	MHA_2531
MHA_2532	MHA_2533
MHA_2533	MHA_2534
MHA_2534	MHA_2535
MHA_2539	MHA_2540
MHA_2543	MHA_2544
MHA_2545	MHA_2546
MHA_2546	MHA_2547
MHA_2553	MHA_2554
MHA_2554	MHA_2555
MHA_2558	MHA_2559
MHA_2559	MHA_2560
MHA_2564	MHA_2565
MHA_2568	MHA_2569
MHA_2569	MHA_2570
MHA_2576	MHA_2577
MHA_2577	MHA_2578
MHA_2578	MHA_2579
MHA_2582	MHA_2583
MHA_2588	MHA_2589
MHA_2589	MHA_2590
MHA_2596	MHA_2597
MHA_2621	MHA_2622
MHA_2622	MHA_2623
MHA_2623	MHA_2624
MHA_2625	MHA_2626
MHA_2626	MHA_2627
MHA_2627	MHA_2628
MHA_2628	MHA_2629
MHA_2629	MHA_2630
MHA_2630	MHA_2631
MHA_2631	MHA_2632
MHA_2637	MHA_2638
MHA_2638	MHA_2639
MHA_2642	MHA_2643
MHA_2647	MHA_2648
MHA_2649	MHA_2650
MHA_2651	MHA_2652
MHA_2652	MHA_2653
MHA_2660	MHA_2661
MHA_2664	MHA_2665
MHA_2665	MHA_2666
MHA_2666	MHA_2667
MHA_2667	MHA_2668
MHA_2668	MHA_2669
MHA_2669	MHA_2670
MHA_2684	MHA_2685
MHA_2685	MHA_2686
MHA_2686	MHA_2687
MHA_2687	MHA_2688
MHA_2688	MHA_2689
MHA_2689	MHA_2690
MHA_2691	MHA_2692
MHA_2692	MHA_2693
MHA_2695	MHA_2696
MHA_2698	MHA_2699
MHA_2699	MHA_2700
MHA_2702	MHA_2703
MHA_2703	MHA_2704
MHA_2706	MHA_2707
MHA_2714	MHA_2715
MHA_2715	MHA_2716
MHA_2716	MHA_2717
MHA_2719	MHA_2720
MHA_2720	MHA_2721
MHA_2721	MHA_2722
MHA_2723	MHA_2724
MHA_2729	MHA_2730
MHA_2734	MHA_2735
MHA_2735	MHA_2736
MHA_2736	MHA_2737
MHA_2738	MHA_2739
MHA_2739	MHA_2740
MHA_2741	MHA_2742
MHA_2742	MHA_2743
MHA_2743	MHA_2744
MHA_2745	MHA_2746
MHA_2748	MHA_2749
MHA_2751	MHA_2752
MHA_2753	MHA_2754
MHA_2754	MHA_2755
MHA_2755	MHA_2756
MHA_2759	MHA_2760
MHA_2760	MHA_2761
MHA_2765	MHA_2766
MHA_2766	MHA_2767
MHA_2767	MHA_2768
MHA_2768	MHA_2769
MHA_2769	MHA_2770
MHA_2771	MHA_2772
MHA_2773	MHA_2774
MHA_2774	MHA_2775
MHA_2775	MHA_2776
MHA_2780	MHA_2781
MHA_2781	MHA_2782
MHA_2782	MHA_2783
MHA_2784	MHA_2785
MHA_2787	MHA_2788
MHA_2788	MHA_2789
MHA_2790	MHA_2791
MHA_2791	MHA_2792
MHA_2803	MHA_2804
MHA_2804	MHA_2805
MHA_2808	MHA_2809
MHA_2810	MHA_2811
MHA_2812	MHA_2813
MHA_2813	MHA_2814
MHA_2815	MHA_2816
MHA_2823	MHA_2824
MHA_2827	MHA_2828
MHA_2830	MHA_2831
MHA_2836	MHA_2837

## Sheet: MH_Pairwise_Common
# Co-expressed pairs common to both
MHA_0003	MHA_0004
MHA_0006	MHA_0007
MHA_0007	MHA_0008
MHA_0018	MHA_0019
MHA_0019	MHA_0020
MHA_0028	MHA_0029
MHA_0033	MHA_0034
MHA_0034	MHA_0035
MHA_0035	MHA_0036
MHA_0040	MHA_0041
MHA_0043	MHA_0044
MHA_0050	MHA_0051
MHA_0051	MHA_0052
MHA_0056	MHA_0057
MHA_0057	MHA_0058
MHA_0058	MHA_0059
MHA_0061	MHA_0062
MHA_0065	MHA_0066
MHA_0066	MHA_0067
MHA_0067	MHA_0068
MHA_0072	MHA_0073
MHA_0079	MHA_0080
MHA_0083	MHA_0084
MHA_0084	MHA_0085
MHA_0085	MHA_0086
MHA_0086	MHA_0087
MHA_0088	MHA_0089
MHA_0089	MHA_0090
MHA_0093	MHA_0094
MHA_0096	MHA_0097
MHA_0100	MHA_0101
MHA_0101	MHA_0102
MHA_0102	MHA_0103
MHA_0105	MHA_0106
MHA_0106	MHA_0107
MHA_0107	MHA_0108
MHA_0108	MHA_0109
MHA_0124	MHA_0125
MHA_0125	MHA_0126
MHA_0126	MHA_0127
MHA_0128	MHA_0129
MHA_0135	MHA_0136
MHA_0137	MHA_0138
MHA_0140	MHA_0141
MHA_0144	MHA_0145
MHA_0152	MHA_0153
MHA_0154	MHA_0155
MHA_0155	MHA_0156
MHA_0156	MHA_0157
MHA_0166	MHA_0167
MHA_0167	MHA_0168
MHA_0172	MHA_0173
MHA_0173	MHA_0174
MHA_0174	MHA_0175
MHA_0176	MHA_0177
MHA_0180	MHA_0181
MHA_0185	MHA_0186
MHA_0188	MHA_0189
MHA_0189	MHA_0190
MHA_0190	MHA_0191
MHA_0194	MHA_0195
MHA_0212	MHA_0213
MHA_0214	MHA_0215
MHA_0217	MHA_0218
MHA_0219	MHA_0220
MHA_0220	MHA_0221
MHA_0226	MHA_0227
MHA_0231	MHA_0232
MHA_0236	MHA_0237
MHA_0242	MHA_0243
MHA_0243	MHA_0244
MHA_0245	MHA_0246
MHA_0246	MHA_0247
MHA_0247	MHA_0248
MHA_0248	MHA_0249
MHA_0249	MHA_0250
MHA_0253	MHA_0254
MHA_0255	MHA_0256
MHA_0261	MHA_0262
MHA_0265	MHA_0266
MHA_0267	MHA_0268
MHA_0270	MHA_0271
MHA_0275	MHA_0276
MHA_0279	MHA_0280
MHA_0280	MHA_0281
MHA_0281	MHA_0282
MHA_0284	MHA_0285
MHA_0285	MHA_0286
MHA_0288	MHA_0289
MHA_0289	MHA_0290
MHA_0290	MHA_0291
MHA_0297	MHA_0298
MHA_0299	MHA_0300
MHA_0304	MHA_0305
MHA_0305	MHA_0306
MHA_0306	MHA_0307
MHA_0311	MHA_0312
MHA_0312	MHA_0313
MHA_0313	MHA_0314
MHA_0315	MHA_0316
MHA_0318	MHA_0319
MHA_0321	MHA_0322
MHA_0323	MHA_0324
MHA_0326	MHA_0327
MHA_0328	MHA_0329
MHA_0330	MHA_0331
MHA_0344	MHA_0345
MHA_0345	MHA_0346
MHA_0352	MHA_0353
MHA_0361	MHA_0362
MHA_0366	MHA_0367
MHA_0370	MHA_0371
MHA_0371	MHA_0372
MHA_0373	MHA_0374
MHA_0377	MHA_0378
MHA_0386	MHA_0387
MHA_0394	MHA_0395
MHA_0395	MHA_0396
MHA_0396	MHA_0397
MHA_0397	MHA_0398
MHA_0399	MHA_0400
MHA_0400	MHA_0401
MHA_0401	MHA_0402
MHA_0402	MHA_0403
MHA_0403	MHA_0404
MHA_0404	MHA_0405
MHA_0406	MHA_0407
MHA_0408	MHA_0409
MHA_0409	MHA_0410
MHA_0411	MHA_0412
MHA_0413	MHA_0414
MHA_0414	MHA_0415
MHA_0417	MHA_0418
MHA_0423	MHA_0424
MHA_0424	MHA_0425
MHA_0425	MHA_0426
MHA_0426	MHA_0427
MHA_0431	MHA_0432
MHA_0432	MHA_0433
MHA_0435	MHA_0436
MHA_0437	MHA_0438
MHA_0438	MHA_0439
MHA_0440	MHA_0441
MHA_0447	MHA_0448
MHA_0448	MHA_0449
MHA_0449	MHA_0450
MHA_0453	MHA_0454
MHA_0455	MHA_0456
MHA_0457	MHA_0458
MHA_0458	MHA_0459
MHA_0466	MHA_0467
MHA_0467	MHA_0468
MHA_0469	MHA_0470
MHA_0470	MHA_0471
MHA_0471	MHA_0472
MHA_0472	MHA_0473
MHA_0473	MHA_0474
MHA_0476	MHA_0477
MHA_0479	MHA_0480
MHA_0483	MHA_0484
MHA_0484	MHA_0485
MHA_0490	MHA_0491
MHA_0491	MHA_0492
MHA_0496	MHA_0497
MHA_0503	MHA_0504
MHA_0505	MHA_0506
MHA_0506	MHA_0507
MHA_0510	MHA_0511
MHA_0519	MHA_0520
MHA_0521	MHA_0522
MHA_0522	MHA_0523
MHA_0524	MHA_0525
MHA_0525	MHA_0526
MHA_0528	MHA_0529
MHA_0529	MHA_0530
MHA_0534	MHA_0535
MHA_0542	MHA_0543
MHA_0543	MHA_0544
MHA_0544	MHA_0545
MHA_0545	MHA_0546
MHA_0548	MHA_0549
MHA_0552	MHA_0553
MHA_0560	MHA_0561
MHA_0570	MHA_0571
MHA_0571	MHA_0572
MHA_0572	MHA_0573
MHA_0573	MHA_0574
MHA_0579	MHA_0580
MHA_0584	MHA_0585
MHA_0587	MHA_0588
MHA_0588	MHA_0589
MHA_0589	MHA_0590
MHA_0590	MHA_0591
MHA_0592	MHA_0593
MHA_0594	MHA_0595
MHA_0611	MHA_0612
MHA_0640	MHA_0641
MHA_0642	MHA_0643
MHA_0643	MHA_0644
MHA_0644	MHA_0645
MHA_0648	MHA_0649
MHA_0650	MHA_0651
MHA_0664	MHA_0665
MHA_0665	MHA_0666
MHA_0666	MHA_0667
MHA_0668	MHA_0669
MHA_0671	MHA_0672
MHA_0676	MHA_0677
MHA_0677	MHA_0678
MHA_0680	MHA_0681
MHA_0684	MHA_0685
MHA_0685	MHA_0686
MHA_0687	MHA_0688
MHA_0688	MHA_0689
MHA_0689	MHA_0690
MHA_0692	MHA_0693
MHA_0693	MHA_0694
MHA_0699	MHA_0700
MHA_0700	MHA_0701
MHA_0703	MHA_0704
MHA_0705	MHA_0706
MHA_0708	MHA_0709
MHA_0714	MHA_0715
MHA_0715	MHA_0716
MHA_0716	MHA_0717
MHA_0719	MHA_0720
MHA_0721	MHA_0722
MHA_0722	MHA_0723
MHA_0726	MHA_0727
MHA_0727	MHA_0728
MHA_0728	MHA_0729
MHA_0732	MHA_0733
MHA_0733	MHA_0734
MHA_0742	MHA_0743
MHA_0747	MHA_0748
MHA_0751	MHA_0752
MHA_0754	MHA_0755
MHA_0759	MHA_0760
MHA_0760	MHA_0761
MHA_0761	MHA_0762
MHA_0765	MHA_0766
MHA_0769	MHA_0770
MHA_0771	MHA_0772
MHA_0772	MHA_0773
MHA_0776	MHA_0777
MHA_0780	MHA_0781
MHA_0782	MHA_0783
MHA_0783	MHA_0784
MHA_0784	MHA_0785
MHA_0808	MHA_0809
MHA_0812	MHA_0813
MHA_0820	MHA_0821
MHA_0824	MHA_0825
MHA_0825	MHA_0826
MHA_0829	MHA_0830
MHA_0830	MHA_0831
MHA_0832	MHA_0833
MHA_0835	MHA_0836
MHA_0837	MHA_0838
MHA_0839	MHA_0840
MHA_0840	MHA_0841
MHA_0841	MHA_0842
MHA_0842	MHA_0843
MHA_0843	MHA_0844
MHA_0848	MHA_0849
MHA_0857	MHA_0858
MHA_0863	MHA_0864
MHA_0872	MHA_0873
MHA_0874	MHA_0875
MHA_0877	MHA_0878
MHA_0878	MHA_0879
MHA_0879	MHA_0880
MHA_0880	MHA_0881
MHA_0895	MHA_0896
MHA_0898	MHA_0899
MHA_0899	MHA_0900
MHA_0903	MHA_0904
MHA_0904	MHA_0905
MHA_0905	MHA_0906
MHA_0906	MHA_0907
MHA_0909	MHA_0910
MHA_0910	MHA_0911
MHA_0911	MHA_0912
MHA_0912	MHA_0913
MHA_0913	MHA_0914
MHA_0916	MHA_0917
MHA_0919	MHA_0920
MHA_0920	MHA_0921
MHA_0921	MHA_0922
MHA_0922	MHA_0923
MHA_0923	MHA_0924
MHA_0924	MHA_0925
MHA_0927	MHA_0928
MHA_0928	MHA_0929
MHA_0931	MHA_0932
MHA_0933	MHA_0934
MHA_0934	MHA_0935
MHA_0935	MHA_0936
MHA_0936	MHA_0937
MHA_0938	MHA_0939
MHA_0939	MHA_0940
MHA_0940	MHA_0941
MHA_0943	MHA_0944
MHA_0950	MHA_0951
MHA_0951	MHA_0952
MHA_0953	MHA_0954
MHA_0954	MHA_0955
MHA_0961	MHA_0962
MHA_0967	MHA_0968
MHA_0968	MHA_0969
MHA_0969	MHA_0970
MHA_0972	MHA_0973
MHA_0973	MHA_0974
MHA_0974	MHA_0975
MHA_0976	MHA_0977
MHA_0977	MHA_0978
MHA_0980	MHA_0981
MHA_0983	MHA_0984
MHA_0990	MHA_0991
MHA_0993	MHA_0994
MHA_0994	MHA_0995
MHA_0997	MHA_0998
MHA_0998	MHA_0999
MHA_1000	MHA_1001
MHA_1001	MHA_1002
MHA_1004	MHA_1005
MHA_1010	MHA_1011
MHA_1025	MHA_1026
MHA_1026	MHA_1027
MHA_1029	MHA_1030
MHA_1034	MHA_1035
MHA_1035	MHA_1036
MHA_1037	MHA_1038
MHA_1040	MHA_1041
MHA_1041	MHA_1042
MHA_1042	MHA_1043
MHA_1043	MHA_1044
MHA_1049	MHA_1050
MHA_1057	MHA_1058
MHA_1063	MHA_1064
MHA_1064	MHA_1065
MHA_1095	MHA_1096
MHA_1105	MHA_1106
MHA_1116	MHA_1117
MHA_1119	MHA_1120
MHA_1120	MHA_1121
MHA_1128	MHA_1129
MHA_1129	MHA_1130
MHA_1130	MHA_1131
MHA_1132	MHA_1133
MHA_1155	MHA_1156
MHA_1156	MHA_1157
MHA_1163	MHA_1164
MHA_1181	MHA_1182
MHA_1182	MHA_1183
MHA_1183	MHA_1184
MHA_1193	MHA_1194
MHA_1194	MHA_1195
MHA_1195	MHA_1196
MHA_1205	MHA_1206
MHA_1206	MHA_1207
MHA_1211	MHA_1212
MHA_1222	MHA_1223
MHA_1223	MHA_1224
MHA_1228	MHA_1229
MHA_1237	MHA_1238
MHA_1238	MHA_1239
MHA_1239	MHA_1240
MHA_1240	MHA_1241
MHA_1241	MHA_1242
MHA_1245	MHA_1246
MHA_1252	MHA_1253
MHA_1253	MHA_1254
MHA_1257	MHA_1258
MHA_1260	MHA_1261
MHA_1261	MHA_1262
MHA_1263	MHA_1264
MHA_1278	MHA_1279
MHA_1282	MHA_1283
MHA_1283	MHA_1284
MHA_1284	MHA_1285
MHA_1285	MHA_1286
MHA_1286	MHA_1287
MHA_1287	MHA_1288
MHA_1289	MHA_1290
MHA_1298	MHA_1299
MHA_1299	MHA_1300
MHA_1300	MHA_1301
MHA_1303	MHA_1304
MHA_1318	MHA_1319
MHA_1326	MHA_1327
MHA_1332	MHA_1333
MHA_1333	MHA_1334
MHA_1340	MHA_1341
MHA_1342	MHA_1343
MHA_1344	MHA_1345
MHA_1350	MHA_1351
MHA_1355	MHA_1356
MHA_1356	MHA_1357
MHA_1360	MHA_1361
MHA_1361	MHA_1362
MHA_1362	MHA_1363
MHA_1365	MHA_1366
MHA_1374	MHA_1375
MHA_1375	MHA_1376
MHA_1376	MHA_1377
MHA_1378	MHA_1379
MHA_1384	MHA_1385
MHA_1385	MHA_1386
MHA_1386	MHA_1387
MHA_1387	MHA_1388
MHA_1388	MHA_1389
MHA_1389	MHA_1390
MHA_1394	MHA_1395
MHA_1395	MHA_1396
MHA_1396	MHA_1397
MHA_1398	MHA_1399
MHA_1399	MHA_1400
MHA_1400	MHA_1401
MHA_1410	MHA_1411
MHA_1413	MHA_1414
MHA_1414	MHA_1415
MHA_1418	MHA_1419
MHA_1419	MHA_1420
MHA_1424	MHA_1425
MHA_1425	MHA_1426
MHA_1426	MHA_1427
MHA_1427	MHA_1428
MHA_1428	MHA_1429
MHA_1429	MHA_1430
MHA_1431	MHA_1432
MHA_1432	MHA_1433
MHA_1433	MHA_1434
MHA_1434	MHA_1435
MHA_1439	MHA_1440
MHA_1443	MHA_1444
MHA_1446	MHA_1447
MHA_1447	MHA_1448
MHA_1452	MHA_1453
MHA_1454	MHA_1455
MHA_1458	MHA_1459
MHA_1459	MHA_1460
MHA_1460	MHA_1461
MHA_1461	MHA_1462
MHA_1466	MHA_1467
MHA_1471	MHA_1472
MHA_1477	MHA_1478
MHA_1486	MHA_1487
MHA_1487	MHA_1488
MHA_1489	MHA_1490
MHA_1490	MHA_1491
MHA_1496	MHA_1497
MHA_1498	MHA_1499
MHA_1499	MHA_1500
MHA_1500	MHA_1501
MHA_1509	MHA_1510
MHA_1511	MHA_1512
MHA_1512	MHA_1513
MHA_1533	MHA_1534
MHA_1535	MHA_1536
MHA_1536	MHA_1537
MHA_1537	MHA_1538
MHA_1546	MHA_1547
MHA_1547	MHA_1548
MHA_1553	MHA_1554
MHA_1559	MHA_1560
MHA_1571	MHA_1572
MHA_1574	MHA_1575
MHA_1582	MHA_1583
MHA_1583	MHA_1584
MHA_1586	MHA_1587
MHA_1591	MHA_1592
MHA_1593	MHA_1594
MHA_1600	MHA_1601
MHA_1603	MHA_1604
MHA_1605	MHA_1606
MHA_1611	MHA_1612
MHA_1616	MHA_1617
MHA_1626	MHA_1627
MHA_1627	MHA_1628
MHA_1631	MHA_1632
MHA_1646	MHA_1647
MHA_1648	MHA_1649
MHA_1649	MHA_1650
MHA_1650	MHA_1651
MHA_1652	MHA_1653
MHA_1659	MHA_1660
MHA_1662	MHA_1663
MHA_1666	MHA_1667
MHA_1668	MHA_1669
MHA_1671	MHA_1672
MHA_1672	MHA_1673
MHA_1676	MHA_1677
MHA_1677	MHA_1678
MHA_1678	MHA_1679
MHA_1679	MHA_1680
MHA_1680	MHA_1681
MHA_1681	MHA_1682
MHA_1682	MHA_1683
MHA_1683	MHA_1684
MHA_1684	MHA_1685
MHA_1685	MHA_1686
MHA_1692	MHA_1693
MHA_1695	MHA_1696
MHA_1701	MHA_1702
MHA_1704	MHA_1705
MHA_1705	MHA_1706
MHA_1712	MHA_1713
MHA_1713	MHA_1714
MHA_1714	MHA_1715
MHA_1715	MHA_1716
MHA_1717	MHA_1718
MHA_1718	MHA_1719
MHA_1720	MHA_1721
MHA_1721	MHA_1722
MHA_1722	MHA_1723
MHA_1729	MHA_1730
MHA_1730	MHA_1731
MHA_1736	MHA_1737
MHA_1737	MHA_1738
MHA_1739	MHA_1740
MHA_1745	MHA_1746
MHA_1746	MHA_1747
MHA_1753	MHA_1754
MHA_1754	MHA_1755
MHA_1759	MHA_1760
MHA_1768	MHA_1769
MHA_1769	MHA_1770
MHA_1771	MHA_1772
MHA_1772	MHA_1773
MHA_1782	MHA_1783
MHA_1785	MHA_1786
MHA_1794	MHA_1795
MHA_1795	MHA_1796
MHA_1800	MHA_1801
MHA_1802	MHA_1803
MHA_1805	MHA_1806
MHA_1809	MHA_1810
MHA_1812	MHA_1813
MHA_1815	MHA_1816
MHA_1816	MHA_1817
MHA_1818	MHA_1819
MHA_1819	MHA_1820
MHA_1820	MHA_1821
MHA_1830	MHA_1831
MHA_1854	MHA_1855
MHA_1856	MHA_1857
MHA_1858	MHA_1859
MHA_1859	MHA_1860
MHA_1865	MHA_1866
MHA_1873	MHA_1874
MHA_1876	MHA_1877
MHA_1877	MHA_1878
MHA_1878	MHA_1879
MHA_1883	MHA_1884
MHA_1884	MHA_1885
MHA_1893	MHA_1894
MHA_1896	MHA_1897
MHA_1901	MHA_1902
MHA_1908	MHA_1909
MHA_1909	MHA_1910
MHA_1913	MHA_1914
MHA_1914	MHA_1915
MHA_1919	MHA_1920
MHA_1922	MHA_1923
MHA_1923	MHA_1924
MHA_1924	MHA_1925
MHA_1925	MHA_1926
MHA_1933	MHA_1934
MHA_1938	MHA_1939
MHA_1941	MHA_1942
MHA_1942	MHA_1943
MHA_1944	MHA_1945
MHA_1946	MHA_1947
MHA_1962	MHA_1963
MHA_1968	MHA_1969
MHA_1969	MHA_1970
MHA_1973	MHA_1974
MHA_1974	MHA_1975
MHA_1977	MHA_1978
MHA_1978	MHA_1979
MHA_1979	MHA_1980
MHA_1984	MHA_1985
MHA_1987	MHA_1988
MHA_1989	MHA_1990
MHA_1993	MHA_1994
MHA_1994	MHA_1995
MHA_1995	MHA_1996
MHA_1996	MHA_1997
MHA_1997	MHA_1998
MHA_1998	MHA_1999
MHA_1999	MHA_2000
MHA_2003	MHA_2004
MHA_2006	MHA_2007
MHA_2007	MHA_2008
MHA_2008	MHA_2009
MHA_2009	MHA_2010
MHA_2010	MHA_2011
MHA_2011	MHA_2012
MHA_2012	MHA_2013
MHA_2013	MHA_2014
MHA_2014	MHA_2015
MHA_2017	MHA_2018
MHA_2023	MHA_2024
MHA_2029	MHA_2030
MHA_2030	MHA_2031
MHA_2031	MHA_2032
MHA_2032	MHA_2033
MHA_2036	MHA_2037
MHA_2037	MHA_2038
MHA_2038	MHA_2039
MHA_2040	MHA_2041
MHA_2041	MHA_2042
MHA_2042	MHA_2043
MHA_2044	MHA_2045
MHA_2046	MHA_2047
MHA_2047	MHA_2048
MHA_2048	MHA_2049
MHA_2049	MHA_2050
MHA_2051	MHA_2052
MHA_2056	MHA_2057
MHA_2058	MHA_2059
MHA_2062	MHA_2063
MHA_2063	MHA_2064
MHA_2064	MHA_2065
MHA_2065	MHA_2066
MHA_2069	MHA_2070
MHA_2071	MHA_2072
MHA_2072	MHA_2073
MHA_2073	MHA_2074
MHA_2074	MHA_2075
MHA_2075	MHA_2076
MHA_2076	MHA_2077
MHA_2078	MHA_2079
MHA_2090	MHA_2091
MHA_2096	MHA_2097
MHA_2107	MHA_2108
MHA_2111	MHA_2112
MHA_2112	MHA_2113
MHA_2124	MHA_2125
MHA_2125	MHA_2126
MHA_2127	MHA_2128
MHA_2129	MHA_2130
MHA_2130	MHA_2131
MHA_2132	MHA_2133
MHA_2133	MHA_2134
MHA_2134	MHA_2135
MHA_2135	MHA_2136
MHA_2138	MHA_2139
MHA_2139	MHA_2140
MHA_2140	MHA_2141
MHA_2145	MHA_2146
MHA_2155	MHA_2156
MHA_2164	MHA_2165
MHA_2165	MHA_2166
MHA_2176	MHA_2177
MHA_2177	MHA_2178
MHA_2178	MHA_2179
MHA_2180	MHA_2181
MHA_2181	MHA_2182
MHA_2182	MHA_2183
MHA_2186	MHA_2187
MHA_2187	MHA_2188
MHA_2194	MHA_2195
MHA_2195	MHA_2196
MHA_2197	MHA_2198
MHA_2198	MHA_2199
MHA_2204	MHA_2205
MHA_2205	MHA_2206
MHA_2206	MHA_2207
MHA_2211	MHA_2212
MHA_2213	MHA_2214
MHA_2214	MHA_2215
MHA_2225	MHA_2226
MHA_2232	MHA_2233
MHA_2236	MHA_2237
MHA_2238	MHA_2239
MHA_2240	MHA_2241
MHA_2245	MHA_2246
MHA_2247	MHA_2248
MHA_2251	MHA_2252
MHA_2263	MHA_2264
MHA_2264	MHA_2265
MHA_2266	MHA_2267
MHA_2267	MHA_2268
MHA_2275	MHA_2276
MHA_2278	MHA_2279
MHA_2279	MHA_2280
MHA_2283	MHA_2284
MHA_2284	MHA_2285
MHA_2285	MHA_2286
MHA_2286	MHA_2287
MHA_2300	MHA_2301
MHA_2307	MHA_2308
MHA_2308	MHA_2309
MHA_2309	MHA_2310
MHA_2314	MHA_2315
MHA_2324	MHA_2325
MHA_2326	MHA_2327
MHA_2330	MHA_2331
MHA_2334	MHA_2335
MHA_2335	MHA_2336
MHA_2336	MHA_2337
MHA_2337	MHA_2338
MHA_2338	MHA_2339
MHA_2339	MHA_2340
MHA_2340	MHA_2341
MHA_2351	MHA_2352
MHA_2357	MHA_2358
MHA_2364	MHA_2365
MHA_2365	MHA_2366
MHA_2366	MHA_2367
MHA_2367	MHA_2368
MHA_2369	MHA_2370
MHA_2370	MHA_2371
MHA_2371	MHA_2372
MHA_2373	MHA_2374
MHA_2374	MHA_2375
MHA_2375	MHA_2376
MHA_2376	MHA_2377
MHA_2377	MHA_2378
MHA_2378	MHA_2379
MHA_2379	MHA_2380
MHA_2390	MHA_2391
MHA_2401	MHA_2402
MHA_2407	MHA_2408
MHA_2409	MHA_2410
MHA_2414	MHA_2415
MHA_2415	MHA_2416
MHA_2422	MHA_2423
MHA_2426	MHA_2427
MHA_2430	MHA_2431
MHA_2440	MHA_2441
MHA_2441	MHA_2442
MHA_2442	MHA_2443
MHA_2443	MHA_2444
MHA_2444	MHA_2445
MHA_2449	MHA_2450
MHA_2450	MHA_2451
MHA_2453	MHA_2454
MHA_2454	MHA_2455
MHA_2455	MHA_2456
MHA_2456	MHA_2457
MHA_2457	MHA_2458
MHA_2461	MHA_2462
MHA_2462	MHA_2463
MHA_2463	MHA_2464
MHA_2464	MHA_2465
MHA_2465	MHA_2466
MHA_2471	MHA_2472
MHA_2472	MHA_2473
MHA_2478	MHA_2479
MHA_2480	MHA_2481
MHA_2484	MHA_2485
MHA_2485	MHA_2486
MHA_2487	MHA_2488
MHA_2490	MHA_2491
MHA_2496	MHA_2497
MHA_2497	MHA_2498
MHA_2501	MHA_2502
MHA_2506	MHA_2507
MHA_2508	MHA_2509
MHA_2509	MHA_2510
MHA_2510	MHA_2511
MHA_2519	MHA_2520
MHA_2523	MHA_2524
MHA_2526	MHA_2527
MHA_2530	MHA_2531
MHA_2532	MHA_2533
MHA_2533	MHA_2534
MHA_2534	MHA_2535
MHA_2539	MHA_2540
MHA_2543	MHA_2544
MHA_2546	MHA_2547
MHA_2553	MHA_2554
MHA_2554	MHA_2555
MHA_2558	MHA_2559
MHA_2559	MHA_2560
MHA_2564	MHA_2565
MHA_2568	MHA_2569
MHA_2569	MHA_2570
MHA_2576	MHA_2577
MHA_2577	MHA_2578
MHA_2588	MHA_2589
MHA_2589	MHA_2590
MHA_2596	MHA_2597
MHA_2621	MHA_2622
MHA_2622	MHA_2623
MHA_2623	MHA_2624
MHA_2626	MHA_2627
MHA_2627	MHA_2628
MHA_2630	MHA_2631
MHA_2631	MHA_2632
MHA_2638	MHA_2639
MHA_2642	MHA_2643
MHA_2647	MHA_2648
MHA_2652	MHA_2653
MHA_2660	MHA_2661
MHA_2665	MHA_2666
MHA_2666	MHA_2667
MHA_2667	MHA_2668
MHA_2668	MHA_2669
MHA_2669	MHA_2670
MHA_2686	MHA_2687
MHA_2687	MHA_2688
MHA_2689	MHA_2690
MHA_2691	MHA_2692
MHA_2692	MHA_2693
MHA_2695	MHA_2696
MHA_2698	MHA_2699
MHA_2699	MHA_2700
MHA_2706	MHA_2707
MHA_2714	MHA_2715
MHA_2715	MHA_2716
MHA_2719	MHA_2720
MHA_2720	MHA_2721
MHA_2721	MHA_2722
MHA_2729	MHA_2730
MHA_2734	MHA_2735
MHA_2735	MHA_2736
MHA_2736	MHA_2737
MHA_2738	MHA_2739
MHA_2739	MHA_2740
MHA_2741	MHA_2742
MHA_2742	MHA_2743
MHA_2743	MHA_2744
MHA_2745	MHA_2746
MHA_2751	MHA_2752
MHA_2753	MHA_2754
MHA_2754	MHA_2755
MHA_2755	MHA_2756
MHA_2759	MHA_2760
MHA_2760	MHA_2761
MHA_2765	MHA_2766
MHA_2766	MHA_2767
MHA_2767	MHA_2768
MHA_2768	MHA_2769
MHA_2769	MHA_2770
MHA_2771	MHA_2772
MHA_2773	MHA_2774
MHA_2774	MHA_2775
MHA_2775	MHA_2776
MHA_2781	MHA_2782
MHA_2782	MHA_2783
MHA_2784	MHA_2785
MHA_2787	MHA_2788
MHA_2788	MHA_2789
MHA_2790	MHA_2791
MHA_2791	MHA_2792
MHA_2808	MHA_2809
MHA_2815	MHA_2816
MHA_2823	MHA_2824
MHA_2827	MHA_2828
MHA_2836	MHA_2837

## Sheet: MH_DOOR_Unique
# Co-expressed pairs unique to DOOR
MHA_0002	MHA_0003
MHA_0008	MHA_0009
MHA_0016	MHA_0017
MHA_0026	MHA_0027
MHA_0041	MHA_0042
MHA_0042	MHA_0043
MHA_0064	MHA_0065
MHA_0076	MHA_0077
MHA_0077	MHA_0078
MHA_0080	MHA_0081
MHA_0103	MHA_0104
MHA_0104	MHA_0105
MHA_0134	MHA_0135
MHA_0145	MHA_0146
MHA_0147	MHA_0148
MHA_0160	MHA_0161
MHA_0161	MHA_0162
MHA_0162	MHA_0163
MHA_0163	MHA_0164
MHA_0168	MHA_0169
MHA_0169	MHA_0170
MHA_0177	MHA_0178
MHA_0178	MHA_0179
MHA_0183	MHA_0184
MHA_0184	MHA_0185
MHA_0203	MHA_0204
MHA_0206	MHA_0207
MHA_0227	MHA_0228
MHA_0229	MHA_0230
MHA_0235	MHA_0236
MHA_0276	MHA_0277
MHA_0292	MHA_0293
MHA_0308	MHA_0309
MHA_0309	MHA_0310
MHA_0322	MHA_0323
MHA_0346	MHA_0347
MHA_0348	MHA_0349
MHA_0350	MHA_0351
MHA_0358	MHA_0359
MHA_0359	MHA_0360
MHA_0360	MHA_0361
MHA_0381	MHA_0382
MHA_0382	MHA_0383
MHA_0388	MHA_0389
MHA_0389	MHA_0390
MHA_0398	MHA_0399
MHA_0410	MHA_0411
MHA_0420	MHA_0421
MHA_0446	MHA_0447
MHA_0475	MHA_0476
MHA_0477	MHA_0478
MHA_0481	MHA_0482
MHA_0482	MHA_0483
MHA_0494	MHA_0495
MHA_0501	MHA_0502
MHA_0504	MHA_0505
MHA_0512	MHA_0513
MHA_0551	MHA_0552
MHA_0554	MHA_0555
MHA_0559	MHA_0560
MHA_0565	MHA_0566
MHA_0574	MHA_0575
MHA_0576	MHA_0577
MHA_0583	MHA_0584
MHA_0597	MHA_0598
MHA_0598	MHA_0599
MHA_0599	MHA_0600
MHA_0609	MHA_0610
MHA_0614	MHA_0615
MHA_0615	MHA_0616
MHA_0616	MHA_0617
MHA_0619	MHA_0620
MHA_0620	MHA_0621
MHA_0621	MHA_0622
MHA_0622	MHA_0623
MHA_0624	MHA_0625
MHA_0630	MHA_0631
MHA_0631	MHA_0632
MHA_0632	MHA_0633
MHA_0638	MHA_0639
MHA_0645	MHA_0646
MHA_0654	MHA_0655
MHA_0660	MHA_0661
MHA_0662	MHA_0663
MHA_0663	MHA_0664
MHA_0681	MHA_0682
MHA_0696	MHA_0697
MHA_0697	MHA_0698
MHA_0709	MHA_0710
MHA_0710	MHA_0711
MHA_0713	MHA_0714
MHA_0736	MHA_0737
MHA_0752	MHA_0753
MHA_0753	MHA_0754
MHA_0763	MHA_0764
MHA_0764	MHA_0765
MHA_0768	MHA_0769
MHA_0785	MHA_0786
MHA_0786	MHA_0787
MHA_0788	MHA_0789
MHA_0789	MHA_0790
MHA_0796	MHA_0797
MHA_0807	MHA_0808
MHA_0821	MHA_0822
MHA_0823	MHA_0824
MHA_0826	MHA_0827
MHA_0827	MHA_0828
MHA_0849	MHA_0850
MHA_0850	MHA_0851
MHA_0853	MHA_0854
MHA_0854	MHA_0855
MHA_0855	MHA_0856
MHA_0865	MHA_0866
MHA_0866	MHA_0867
MHA_0876	MHA_0877
MHA_0891	MHA_0892
MHA_0907	MHA_0908
MHA_0908	MHA_0909
MHA_0915	MHA_0916
MHA_0925	MHA_0926
MHA_0926	MHA_0927
MHA_0937	MHA_0938
MHA_0944	MHA_0945
MHA_0945	MHA_0946
MHA_0946	MHA_0947
MHA_0947	MHA_0948
MHA_0948	MHA_0949
MHA_0956	MHA_0957
MHA_0960	MHA_0961
MHA_0962	MHA_0964
MHA_0981	MHA_0982
MHA_0986	MHA_0987
MHA_0987	MHA_0988
MHA_0995	MHA_0996
MHA_0999	MHA_1000
MHA_1008	MHA_1009
MHA_1009	MHA_1010
MHA_1011	MHA_1012
MHA_1012	MHA_1013
MHA_1013	MHA_1014
MHA_1039	MHA_1040
MHA_1055	MHA_1056
MHA_1073	MHA_1074
MHA_1074	MHA_1075
MHA_1075	MHA_1076
MHA_1078	MHA_1079
MHA_1079	MHA_1080
MHA_1081	MHA_1082
MHA_1088	MHA_1089
MHA_1089	MHA_1090
MHA_1090	MHA_1091
MHA_1092	MHA_1093
MHA_1094	MHA_1095
MHA_1097	MHA_1098
MHA_1100	MHA_1101
MHA_1104	MHA_1105
MHA_1106	MHA_1107
MHA_1108	MHA_1109
MHA_1110	MHA_1111
MHA_1111	MHA_1112
MHA_1113	MHA_1114
MHA_1115	MHA_1116
MHA_1121	MHA_1122
MHA_1123	MHA_1124
MHA_1127	MHA_1128
MHA_1135	MHA_1136
MHA_1136	MHA_1137
MHA_1137	MHA_1138
MHA_1141	MHA_1142
MHA_1160	MHA_1161
MHA_1173	MHA_1174
MHA_1176	MHA_1177
MHA_1177	MHA_1178
MHA_1178	MHA_1179
MHA_1179	MHA_1180
MHA_1186	MHA_1187
MHA_1187	MHA_1188
MHA_1188	MHA_1189
MHA_1189	MHA_1190
MHA_1190	MHA_1191
MHA_1191	MHA_1192
MHA_1192	MHA_1193
MHA_1196	MHA_1197
MHA_1201	MHA_1202
MHA_1207	MHA_1208
MHA_1210	MHA_1211
MHA_1212	MHA_1213
MHA_1214	MHA_1215
MHA_1215	MHA_1216
MHA_1217	MHA_1218
MHA_1224	MHA_1225
MHA_1230	MHA_1231
MHA_1233	MHA_1234
MHA_1243	MHA_1244
MHA_1247	MHA_1248
MHA_1248	MHA_1249
MHA_1259	MHA_1260
MHA_1267	MHA_1268
MHA_1271	MHA_1272
MHA_1272	MHA_1273
MHA_1274	MHA_1275
MHA_1275	MHA_1276
MHA_1301	MHA_1302
MHA_1308	MHA_1309
MHA_1310	MHA_1311
MHA_1313	MHA_1314
MHA_1323	MHA_1324
MHA_1324	MHA_1325
MHA_1327	MHA_1328
MHA_1329	MHA_1330
MHA_1338	MHA_1339
MHA_1343	MHA_1344
MHA_1351	MHA_1352
MHA_1353	MHA_1354
MHA_1359	MHA_1360
MHA_1369	MHA_1370
MHA_1371	MHA_1372
MHA_1372	MHA_1373
MHA_1380	MHA_1381
MHA_1381	MHA_1382
MHA_1382	MHA_1383
MHA_1405	MHA_1406
MHA_1416	MHA_1417
MHA_1422	MHA_1423
MHA_1449	MHA_1450
MHA_1462	MHA_1463
MHA_1474	MHA_1475
MHA_1479	MHA_1480
MHA_1482	MHA_1483
MHA_1483	MHA_1484
MHA_1484	MHA_1485
MHA_1485	MHA_1486
MHA_1488	MHA_1489
MHA_1494	MHA_1495
MHA_1495	MHA_1496
MHA_1501	MHA_1502
MHA_1503	MHA_1504
MHA_1504	MHA_1505
MHA_1505	MHA_1506
MHA_1506	MHA_1507
MHA_1507	MHA_1509
MHA_1516	MHA_1517
MHA_1518	MHA_1519
MHA_1519	MHA_1520
MHA_1527	MHA_1528
MHA_1529	MHA_1530
MHA_1530	MHA_1531
MHA_1549	MHA_1550
MHA_1557	MHA_1558
MHA_1564	MHA_1565
MHA_1567	MHA_1568
MHA_1580	MHA_1581
MHA_1581	MHA_1582
MHA_1587	MHA_1588
MHA_1590	MHA_1591
MHA_1594	MHA_1595
MHA_1596	MHA_1597
MHA_1608	MHA_1609
MHA_1615	MHA_1616
MHA_1633	MHA_1634
MHA_1640	MHA_1641
MHA_1641	MHA_1642
MHA_1647	MHA_1648
MHA_1653	MHA_1654
MHA_1658	MHA_1659
MHA_1688	MHA_1689
MHA_1694	MHA_1695
MHA_1697	MHA_1698
MHA_1708	MHA_1709
MHA_1709	MHA_1710
MHA_1735	MHA_1736
MHA_1738	MHA_1739
MHA_1741	MHA_1742
MHA_1744	MHA_1745
MHA_1747	MHA_1748
MHA_1748	MHA_1749
MHA_1749	MHA_1750
MHA_1750	MHA_1751
MHA_1755	MHA_1756
MHA_1760	MHA_1761
MHA_1761	MHA_1762
MHA_1766	MHA_1767
MHA_1774	MHA_1775
MHA_1780	MHA_1781
MHA_1783	MHA_1784
MHA_1786	MHA_1787
MHA_1801	MHA_1802
MHA_1811	MHA_1812
MHA_1817	MHA_1818
MHA_1823	MHA_1824
MHA_1832	MHA_1833
MHA_1834	MHA_1835
MHA_1846	MHA_1847
MHA_1847	MHA_1848
MHA_1850	MHA_1851
MHA_1851	MHA_1852
MHA_1852	MHA_1853
MHA_1870	MHA_1871
MHA_1874	MHA_1875
MHA_1900	MHA_1901
MHA_1904	MHA_1905
MHA_1905	MHA_1906
MHA_1916	MHA_1917
MHA_1917	MHA_1918
MHA_1921	MHA_1922
MHA_1927	MHA_1928
MHA_1928	MHA_1929
MHA_1947	MHA_1948
MHA_1948	MHA_1949
MHA_1956	MHA_1957
MHA_1957	MHA_1958
MHA_1966	MHA_1967
MHA_1970	MHA_1971
MHA_1971	MHA_1972
MHA_1972	MHA_1973
MHA_1975	MHA_1976
MHA_1976	MHA_1977
MHA_1980	MHA_1981
MHA_2000	MHA_2001
MHA_2001	MHA_2002
MHA_2002	MHA_2003
MHA_2034	MHA_2035
MHA_2070	MHA_2071
MHA_2086	MHA_2087
MHA_2088	MHA_2089
MHA_2116	MHA_2117
MHA_2122	MHA_2123
MHA_2143	MHA_2144
MHA_2147	MHA_2148
MHA_2153	MHA_2154
MHA_2156	MHA_2157
MHA_2157	MHA_2158
MHA_2159	MHA_2160
MHA_2160	MHA_2161
MHA_2161	MHA_2162
MHA_2163	MHA_2164
MHA_2184	MHA_2185
MHA_2188	MHA_2189
MHA_2191	MHA_2192
MHA_2196	MHA_2197
MHA_2202	MHA_2203
MHA_2208	MHA_2209
MHA_2210	MHA_2211
MHA_2212	MHA_2213
MHA_2215	MHA_2216
MHA_2220	MHA_2221
MHA_2222	MHA_2223
MHA_2230	MHA_2231
MHA_2258	MHA_2259
MHA_2259	MHA_2260
MHA_2268	MHA_2269
MHA_2276	MHA_2277
MHA_2294	MHA_2295
MHA_2310	MHA_2311
MHA_2311	MHA_2312
MHA_2317	MHA_2318
MHA_2321	MHA_2322
MHA_2323	MHA_2324
MHA_2328	MHA_2329
MHA_2332	MHA_2333
MHA_2341	MHA_2342
MHA_2342	MHA_2343
MHA_2352	MHA_2353
MHA_2383	MHA_2384
MHA_2391	MHA_2392
MHA_2393	MHA_2394
MHA_2396	MHA_2398
MHA_2398	MHA_2399
MHA_2411	MHA_2412
MHA_2412	MHA_2413
MHA_2423	MHA_2424
MHA_2424	MHA_2425
MHA_2433	MHA_2434
MHA_2437	MHA_2438
MHA_2438	MHA_2439
MHA_2439	MHA_2440
MHA_2445	MHA_2446
MHA_2446	MHA_2447
MHA_2447	MHA_2448
MHA_2448	MHA_2449
MHA_2452	MHA_2453
MHA_2460	MHA_2461
MHA_2467	MHA_2468
MHA_2469	MHA_2470
MHA_2473	MHA_2474
MHA_2475	MHA_2476
MHA_2476	MHA_2477
MHA_2477	MHA_2478
MHA_2481	MHA_2482
MHA_2482	MHA_2483
MHA_2488	MHA_2489
MHA_2489	MHA_2490
MHA_2502	MHA_2503
MHA_2503	MHA_2504
MHA_2512	MHA_2513
MHA_2513	MHA_2514
MHA_2531	MHA_2532
MHA_2535	MHA_2536
MHA_2540	MHA_2541
MHA_2541	MHA_2542
MHA_2542	MHA_2543
MHA_2548	MHA_2549
MHA_2551	MHA_2552
MHA_2565	MHA_2566
MHA_2566	MHA_2567
MHA_2570	MHA_2571
MHA_2573	MHA_2574
MHA_2581	MHA_2582
MHA_2585	MHA_2586
MHA_2591	MHA_2592
MHA_2592	MHA_2593
MHA_2593	MHA_2594
MHA_2594	MHA_2595
MHA_2597	MHA_2598
MHA_2598	MHA_2599
MHA_2599	MHA_2600
MHA_2600	MHA_2601
MHA_2601	MHA_2602
MHA_2635	MHA_2636
MHA_2655	MHA_2656
MHA_2657	MHA_2658
MHA_2670	MHA_2671
MHA_2675	MHA_2676
MHA_2676	MHA_2677
MHA_2679	MHA_2680
MHA_2681	MHA_2682
MHA_2683	MHA_2684
MHA_2697	MHA_2698
MHA_2704	MHA_2705
MHA_2705	MHA_2706
MHA_2707	MHA_2709
MHA_2722	MHA_2723
MHA_2749	MHA_2750
MHA_2757	MHA_2758
MHA_2758	MHA_2759
MHA_2772	MHA_2773
MHA_2789	MHA_2790
MHA_2802	MHA_2803
MHA_2820	MHA_2821
MHA_2821	MHA_2822
MHA_2839	MHA_0001

## Sheet: MH_JR_Unique
# Co-expressed pairs unique to RNA-Seq
MHA_0013	MHA_0014
MHA_0032	MHA_0033
MHA_0044	MHA_0045
MHA_0052	MHA_0053
MHA_0054	MHA_0055
MHA_0091	MHA_0092
MHA_0092	MHA_0093
MHA_0097	MHA_0098
MHA_0111	MHA_0112
MHA_0112	MHA_0113
MHA_0143	MHA_0144
MHA_0148	MHA_0149
MHA_0164	MHA_0165
MHA_0165	MHA_0166
MHA_0191	MHA_0192
MHA_0196	MHA_0197
MHA_0200	MHA_0201
MHA_0201	MHA_0202
MHA_0204	MHA_0205
MHA_0211	MHA_0212
MHA_0215	MHA_0216
MHA_0223	MHA_0224
MHA_0250	MHA_0251
MHA_0257	MHA_0258
MHA_0266	MHA_0267
MHA_0274	MHA_0275
MHA_0282	MHA_0283
MHA_0298	MHA_0299
MHA_0329	MHA_0330
MHA_0335	MHA_0336
MHA_0340	MHA_0341
MHA_0341	MHA_0342
MHA_0343	MHA_0344
MHA_0349	MHA_0350
MHA_0351	MHA_0352
MHA_0368	MHA_0369
MHA_0376	MHA_0377
MHA_0379	MHA_0380
MHA_0393	MHA_0394
MHA_0415	MHA_0416
MHA_0418	MHA_0419
MHA_0419	MHA_0420
MHA_0433	MHA_0434
MHA_0436	MHA_0437
MHA_0452	MHA_0453
MHA_0454	MHA_0455
MHA_0460	MHA_0461
MHA_0468	MHA_0469
MHA_0513	MHA_0514
MHA_0514	MHA_0515
MHA_0516	MHA_0517
MHA_0523	MHA_0524
MHA_0533	MHA_0534
MHA_0536	MHA_0537
MHA_0537	MHA_0538
MHA_0641	MHA_0642
MHA_0649	MHA_0650
MHA_0655	MHA_0656
MHA_0669	MHA_0670
MHA_0673	MHA_0674
MHA_0690	MHA_0691
MHA_0702	MHA_0703
MHA_0706	MHA_0707
MHA_0729	MHA_0730
MHA_0741	MHA_0742
MHA_0749	MHA_0750
MHA_0750	MHA_0751
MHA_0756	MHA_0757
MHA_0781	MHA_0782
MHA_0799	MHA_0800
MHA_0805	MHA_0806
MHA_0809	MHA_0810
MHA_0816	MHA_0817
MHA_0817	MHA_0818
MHA_0828	MHA_0829
MHA_0831	MHA_0832
MHA_0833	MHA_0834
MHA_0881	MHA_0882
MHA_0902	MHA_0903
MHA_0917	MHA_0918
MHA_0929	MHA_0930
MHA_0932	MHA_0933
MHA_0964	MHA_0965
MHA_0975	MHA_0976
MHA_0982	MHA_0983
MHA_1018	MHA_1019
MHA_1030	MHA_1031
MHA_1031	MHA_1032
MHA_1032	MHA_1033
MHA_1033	MHA_1034
MHA_1036	MHA_1037
MHA_1038	MHA_1039
MHA_1058	MHA_1059
MHA_1066	MHA_1067
MHA_1068	MHA_1069
MHA_1085	MHA_1086
MHA_1150	MHA_1151
MHA_1202	MHA_1203
MHA_1225	MHA_1226
MHA_1254	MHA_1255
MHA_1288	MHA_1289
MHA_1297	MHA_1298
MHA_1302	MHA_1303
MHA_1311	MHA_1312
MHA_1316	MHA_1317
MHA_1349	MHA_1350
MHA_1364	MHA_1365
MHA_1393	MHA_1394
MHA_1409	MHA_1410
MHA_1451	MHA_1452
MHA_1469	MHA_1470
MHA_1470	MHA_1471
MHA_1497	MHA_1498
MHA_1538	MHA_1539
MHA_1545	MHA_1546
MHA_1552	MHA_1553
MHA_1554	MHA_1555
MHA_1604	MHA_1605
MHA_1618	MHA_1619
MHA_1619	MHA_1620
MHA_1622	MHA_1623
MHA_1625	MHA_1626
MHA_1634	MHA_1635
MHA_1643	MHA_1644
MHA_1651	MHA_1652
MHA_1657	MHA_1658
MHA_1660	MHA_1661
MHA_1665	MHA_1666
MHA_1670	MHA_1671
MHA_1674	MHA_1675
MHA_1707	MHA_1708
MHA_1710	MHA_1711
MHA_1719	MHA_1720
MHA_1728	MHA_1729
MHA_1731	MHA_1732
MHA_1733	MHA_1734
MHA_1763	MHA_1764
MHA_1775	MHA_1776
MHA_1776	MHA_1777
MHA_1789	MHA_1790
MHA_1803	MHA_1804
MHA_1821	MHA_1822
MHA_1841	MHA_1842
MHA_1857	MHA_1858
MHA_1862	MHA_1863
MHA_1863	MHA_1864
MHA_1864	MHA_1865
MHA_1867	MHA_1868
MHA_1875	MHA_1876
MHA_1885	MHA_1886
MHA_1886	MHA_1887
MHA_1887	MHA_1888
MHA_1888	MHA_1889
MHA_1894	MHA_1895
MHA_1895	MHA_1896
MHA_1910	MHA_1911
MHA_1911	MHA_1912
MHA_1912	MHA_1913
MHA_1932	MHA_1933
MHA_1959	MHA_1960
MHA_1985	MHA_1986
MHA_1986	MHA_1987
MHA_1988	MHA_1989
MHA_2019	MHA_2020
MHA_2027	MHA_2028
MHA_2028	MHA_2029
MHA_2066	MHA_2067
MHA_2067	MHA_2068
MHA_2068	MHA_2069
MHA_2089	MHA_2090
MHA_2094	MHA_2095
MHA_2102	MHA_2103
MHA_2117	MHA_2118
MHA_2120	MHA_2121
MHA_2162	MHA_2163
MHA_2170	MHA_2171
MHA_2173	MHA_2174
MHA_2190	MHA_2191
MHA_2209	MHA_2210
MHA_2216	MHA_2217
MHA_2219	MHA_2220
MHA_2224	MHA_2225
MHA_2234	MHA_2235
MHA_2239	MHA_2240
MHA_2241	MHA_2242
MHA_2250	MHA_2251
MHA_2272	MHA_2273
MHA_2281	MHA_2282
MHA_2291	MHA_2292
MHA_2301	MHA_2302
MHA_2312	MHA_2313
MHA_2318	MHA_2319
MHA_2319	MHA_2320
MHA_2350	MHA_2351
MHA_2368	MHA_2369
MHA_2372	MHA_2373
MHA_2389	MHA_2390
MHA_2396	MHA_2397
MHA_2417	MHA_2418
MHA_2470	MHA_2471
MHA_2474	MHA_2475
MHA_2483	MHA_2484
MHA_2493	MHA_2494
MHA_2507	MHA_2508
MHA_2521	MHA_2522
MHA_2522	MHA_2523
MHA_2528	MHA_2529
MHA_2545	MHA_2546
MHA_2578	MHA_2579
MHA_2582	MHA_2583
MHA_2625	MHA_2626
MHA_2628	MHA_2629
MHA_2629	MHA_2630
MHA_2637	MHA_2638
MHA_2649	MHA_2650
MHA_2651	MHA_2652
MHA_2664	MHA_2665
MHA_2684	MHA_2685
MHA_2685	MHA_2686
MHA_2688	MHA_2689
MHA_2702	MHA_2703
MHA_2703	MHA_2704
MHA_2716	MHA_2717
MHA_2723	MHA_2724
MHA_2748	MHA_2749
MHA_2780	MHA_2781
MHA_2803	MHA_2804
MHA_2804	MHA_2805
MHA_2810	MHA_2811
MHA_2812	MHA_2813
MHA_2813	MHA_2814
MHA_2830	MHA_2831
