# Supplementary material for: Transcriptome profile of a bovine respiratory disease pathogen: Mannheimia haemolytica PHL213
Source: BMC Bioinformatics. 2012 Sep 11;13(Suppl 15):S4. doi: 10.1186/1471-2105-13-S15-S4 (PMC3439734; doi:10.1186/1471-2105-13-S15-S4)
Supplement: Additional file 4 — Results of M. haemolytica PHL213 sRNA searched against sRNAdb. Putative sRNA identified by RNA-Seq were searched against other bacterial sRNA in small non-coding RNA database (sRNAdb) by conducting BLASTN searches. [file 1471-2105-13-S15-S4-S4.xlsx]

## Sheet: blast_file
Blast results: 988hits found
query	subject	identity	alignment length	mismatches	gap openings	q.start	q.end	s.start	s.end	e-value	score
MHSR1	Bacillus_subtilis_subsp._subtilis_str._168:ncr1351	88.89	18	2	0	22	39	18	1	0.69	24.7
MHSR1	Enterococcus_faecalis_V583:Ref25C	100	11	0	0	5	15	54	64	8.5	21.1
MHSR1	Enterococcus_faecalis_V583:Ref7C	100	11	0	0	21	31	261	271	8.5	21.1
MHSR1	Staphylococcus_aureus_subsp._aureus_N315:T-box_NC_002745	100	11	0	0	22	32	87	97	8.5	21.1
MHSR1	Staphylococcus_aureus_subsp._aureus_N315:T-box_NC_002745	100	11	0	0	22	32	87	97	8.5	21.1
MHSR1	Staphylococcus_aureus_subsp._aureus_N315:T-box_NC_002745	100	11	0	0	22	32	87	97	8.5	21.1
MHSR1	Staphylococcus_aureus_subsp._aureus_N315:T-box_NC_002745	100	11	0	0	22	32	87	97	8.5	21.1
MHSR1	Staphylococcus_aureus_subsp._aureus_N315:T-box_NC_002745	100	11	0	0	22	32	87	97	8.5	21.1
MHSR1	Bacillus_subtilis_subsp._subtilis_str._168:ncr57	100	11	0	0	5	15	25	35	8.5	21.1
MHSR1	Staphylococcus_epidermidis_RP62A:T-box_NC_002976	100	11	0	0	9	19	14	24	8.5	21.1
MHSR1	Staphylococcus_epidermidis_RP62A:T-box_NC_002976	100	11	0	0	9	19	14	24	8.5	21.1
MHSR1	Staphylococcus_epidermidis_RP62A:T-box_NC_002976	100	11	0	0	9	19	14	24	8.5	21.1
MHSR1	Staphylococcus_epidermidis_RP62A:T-box_NC_002976	100	11	0	0	9	19	14	24	8.5	21.1
MHSR1	Staphylococcus_epidermidis_RP62A:T-box_NC_002976	100	11	0	0	9	19	14	24	8.5	21.1
MHSR1	Staphylococcus_epidermidis_RP62A:T-box_NC_002976	100	11	0	0	9	19	14	24	8.5	21.1
MHSR1	Staphylococcus_epidermidis_RP62A:T-box_NC_002976	100	11	0	0	9	19	14	24	8.5	21.1
MHSR1	Listeria_monocytogenes_EGD-e:rli113	100	11	0	0	34	44	34	24	8.5	21.1
MHSR1	Listeria_monocytogenes_EGD-e:anti0946	100	11	0	0	36	46	184	194	8.5	21.1
MHSR1	Staphylococcus_aureus_subsp._aureus_Mu50:T-box_NC_002758	100	11	0	0	22	32	87	97	8.5	21.1
MHSR1	Staphylococcus_aureus_subsp._aureus_Mu50:T-box_NC_002758	100	11	0	0	22	32	87	97	8.5	21.1
MHSR1	Staphylococcus_aureus_subsp._aureus_Mu50:T-box_NC_002758	100	11	0	0	22	32	87	97	8.5	21.1
MHSR1	Staphylococcus_aureus_subsp._aureus_Mu50:T-box_NC_002758	100	11	0	0	22	32	87	97	8.5	21.1
MHSR1	Staphylococcus_aureus_subsp._aureus_Mu50:T-box_NC_002758	100	11	0	0	22	32	87	97	8.5	21.1
MHSR3	Staphylococcus_epidermidis_ATCC_12228:Lysine_NC_004461	100	13	0	0	2	14	19	7	0.88	24.7
MHSR3	Staphylococcus_epidermidis_ATCC_12228:Lysine_NC_004461	100	13	0	0	2	14	19	7	0.88	24.7
MHSR3	Staphylococcus_aureus_subsp._aureus_MW2:yybP-ykoY_NC_003923	100	12	0	0	2	13	50	39	3.1	22.9
MHSR3	Staphylococcus_aureus_subsp._aureus_MRSA252:yybP-ykoY_NC_002952	100	12	0	0	2	13	50	39	3.1	22.9
MHSR3	Bacillus_cereus_ATCC_14579:FMN_NC_004722	100	12	0	0	73	84	217	206	3.1	22.9
MHSR3	Staphylococcus_aureus_subsp._aureus_N315:yybP-ykoY_NC_002745	100	12	0	0	2	13	50	39	3.1	22.9
MHSR3	Bacillus_subtilis_subsp._subtilis_str._168:ncr952	89.47	19	1	1	60	77	90	108	3.1	22.9
MHSR3	Staphylococcus_aureus_subsp._aureus_MSSA476:yybP-ykoY_NC_002953	100	12	0	0	2	13	50	39	3.1	22.9
MHSR3	Staphylococcus_aureus_subsp._aureus_COL:yybP-ykoY_NC_002951	100	12	0	0	2	13	50	39	3.1	22.9
MHSR3	Listeria_monocytogenes_EGD-e:rli27	100	12	0	0	3	14	15	4	3.1	22.9
MHSR3	Listeria_monocytogenes_EGD-e:rli27	100	12	0	0	3	14	15	4	3.1	22.9
MHSR3	Staphylococcus_aureus_subsp._aureus_Mu50:yybP-ykoY_NC_002758	100	12	0	0	2	13	50	39	3.1	22.9
MHSR4	Enterococcus_faecalis_V583:Ref46	100	12	0	0	37	48	398	409	2.6	22.9
MHSR4	Staphylococcus_aureus_subsp._aureus_N315:RsaOP	90.48	21	0	2	10	30	290	308	2.6	22.9
MHSR4	Listeria_monocytogenes_EGD-e:anti2224	93.33	15	1	0	59	73	56	42	2.6	22.9
MHSR4	Staphylococcus_aureus_subsp._aureus_N315:SprC	92.86	14	1	0	38	51	884	871	9	21.1
MHSR4	Staphylococcus_aureus_subsp._aureus_N315:RsaOU	100	11	0	0	16	26	279	289	9	21.1
MHSR4	Staphylococcus_aureus_subsp._aureus_N315:RsaOH	100	11	0	0	70	80	653	643	9	21.1
MHSR4	Bacillus_subtilis_subsp._subtilis_str._168:ncr24	93.75	16	0	1	49	63	66	81	9	21.1
MHSR4	Listeria_monocytogenes_EGD-e:rliD	100	11	0	0	53	63	230	220	9	21.1
MHSR4	Listeria_monocytogenes_EGD-e:rli102	100	11	0	0	38	48	91	81	9	21.1
MHSR4	Listeria_monocytogenes_EGD-e:rli81	100	11	0	0	76	86	149	139	9	21.1
MHSR5	Bacillus_anthracis_str._Ames_Ancestor:ydaO-yuaA_NC_007530	100	14	0	0	1	14	86	73	0.21	26.5
MHSR5	Bacillus_thuringiensis_serovar_konkukian_str._97-27:ydaO-yuaA_NC_005957	100	14	0	0	1	14	93	80	0.21	26.5
MHSR5	Bacillus_thuringiensis_serovar_konkukian_str._97-27:ydaO-yuaA_NC_005957	100	14	0	0	1	14	93	80	0.21	26.5
MHSR5	Bacillus_anthracis_str._Sterne:ydaO-yuaA_NC_005945	100	14	0	0	1	14	93	80	0.21	26.5
MHSR5	Bacillus_anthracis_str._Sterne:ydaO-yuaA_NC_005945	100	14	0	0	1	14	93	80	0.21	26.5
MHSR5	Bacillus_cereus_ATCC_14579:ydaO-yuaA_NC_004722	100	14	0	0	1	14	93	80	0.21	26.5
MHSR5	Bacillus_anthracis_str._Ames:ydaO-yuaA_NC_003997	100	14	0	0	1	14	86	73	0.21	26.5
MHSR5	Bacillus_cereus_E33L:ydaO-yuaA_NC_006274	100	14	0	0	1	14	93	80	0.21	26.5
MHSR5	Bacillus_cereus_ATCC_10987:ydaO-yuaA_NC_003909	100	14	0	0	1	14	93	80	0.21	26.5
MHSR5	Staphylococcus_aureus_subsp._aureus_N315:Sau-30	93.75	16	1	0	58	73	91	106	0.74	24.7
MHSR5	Bacillus_cereus_ATCC_14579:SAM_NC_004722	100	12	0	0	7	18	132	143	2.6	22.9
MHSR5	Bacillus_cereus_ATCC_14579:SAM_NC_004722	100	11	0	0	3	13	64	74	9	21.1
MHSR5	Bacillus_cereus_ATCC_14579:SAM_NC_004722	100	12	0	0	7	18	132	143	2.6	22.9
MHSR5	Bacillus_cereus_ATCC_14579:SAM_NC_004722	100	11	0	0	3	13	64	74	9	21.1
MHSR5	Bacillus_cereus_ATCC_14579:SAM_NC_004722	100	12	0	0	7	18	132	143	2.6	22.9
MHSR5	Bacillus_cereus_ATCC_14579:SAM_NC_004722	100	11	0	0	3	13	64	74	9	21.1
MHSR5	Bacillus_cereus_ATCC_14579:SAM_NC_004722	100	12	0	0	7	18	132	143	2.6	22.9
MHSR5	Bacillus_cereus_ATCC_14579:SAM_NC_004722	100	11	0	0	3	13	64	74	9	21.1
MHSR5	Bacillus_cereus_ATCC_14579:SAM_NC_004722	100	12	0	0	7	18	132	143	2.6	22.9
MHSR5	Bacillus_cereus_ATCC_14579:SAM_NC_004722	100	11	0	0	3	13	64	74	9	21.1
MHSR5	Bacillus_cereus_ATCC_14579:SAM_NC_004722	100	12	0	0	7	18	132	143	2.6	22.9
MHSR5	Bacillus_cereus_ATCC_14579:SAM_NC_004722	100	11	0	0	3	13	64	74	9	21.1
MHSR5	Bacillus_cereus_ATCC_14579:SAM_NC_004722	100	12	0	0	7	18	132	143	2.6	22.9
MHSR5	Bacillus_cereus_ATCC_14579:SAM_NC_004722	100	11	0	0	3	13	64	74	9	21.1
MHSR5	Bacillus_cereus_ATCC_14579:SAM_NC_004722	100	12	0	0	7	18	132	143	2.6	22.9
MHSR5	Bacillus_cereus_ATCC_14579:SAM_NC_004722	100	11	0	0	3	13	64	74	9	21.1
MHSR5	Bacillus_cereus_ATCC_14579:SAM_NC_004722	100	12	0	0	7	18	132	143	2.6	22.9
MHSR5	Bacillus_cereus_ATCC_14579:SAM_NC_004722	100	11	0	0	3	13	64	74	9	21.1
MHSR5	Bacillus_cereus_ATCC_14579:SAM_NC_004722	100	12	0	0	7	18	132	143	2.6	22.9
MHSR5	Bacillus_cereus_ATCC_14579:SAM_NC_004722	100	11	0	0	3	13	64	74	9	21.1
MHSR5	Bacillus_cereus_ATCC_14579:SAM_NC_004722	100	12	0	0	7	18	132	143	2.6	22.9
MHSR5	Bacillus_cereus_ATCC_14579:SAM_NC_004722	100	11	0	0	3	13	64	74	9	21.1
MHSR5	Bacillus_subtilis_subsp._subtilis_str._168:Lysine_NC_000964	100	12	0	0	17	28	15	26	2.6	22.9
MHSR5	Bacillus_cereus_E33L:SAM_NC_006274	100	12	0	0	7	18	131	142	2.6	22.9
MHSR5	Bacillus_cereus_E33L:SAM_NC_006274	100	11	0	0	3	13	63	73	9	21.1
MHSR5	Bacillus_cereus_E33L:SAM_NC_006274	100	12	0	0	7	18	131	142	2.6	22.9
MHSR5	Bacillus_cereus_E33L:SAM_NC_006274	100	11	0	0	3	13	63	73	9	21.1
MHSR5	Bacillus_cereus_E33L:SAM_NC_006274	100	12	0	0	7	18	131	142	2.6	22.9
MHSR5	Bacillus_cereus_E33L:SAM_NC_006274	100	11	0	0	3	13	63	73	9	21.1
MHSR5	Bacillus_cereus_E33L:SAM_NC_006274	100	12	0	0	7	18	131	142	2.6	22.9
MHSR5	Bacillus_cereus_E33L:SAM_NC_006274	100	11	0	0	3	13	63	73	9	21.1
MHSR5	Bacillus_cereus_E33L:SAM_NC_006274	100	12	0	0	7	18	131	142	2.6	22.9
MHSR5	Bacillus_cereus_E33L:SAM_NC_006274	100	11	0	0	3	13	63	73	9	21.1
MHSR5	Bacillus_cereus_E33L:SAM_NC_006274	100	12	0	0	7	18	131	142	2.6	22.9
MHSR5	Bacillus_cereus_E33L:SAM_NC_006274	100	11	0	0	3	13	63	73	9	21.1
MHSR5	Bacillus_cereus_E33L:SAM_NC_006274	100	12	0	0	7	18	131	142	2.6	22.9
MHSR5	Bacillus_cereus_E33L:SAM_NC_006274	100	11	0	0	3	13	63	73	9	21.1
MHSR5	Bacillus_cereus_E33L:SAM_NC_006274	100	12	0	0	7	18	131	142	2.6	22.9
MHSR5	Bacillus_cereus_E33L:SAM_NC_006274	100	11	0	0	3	13	63	73	9	21.1
MHSR5	Bacillus_cereus_E33L:SAM_NC_006274	100	12	0	0	7	18	131	142	2.6	22.9
MHSR5	Bacillus_cereus_E33L:SAM_NC_006274	100	11	0	0	3	13	63	73	9	21.1
MHSR5	Bacillus_cereus_E33L:Purine_NC_006274	100	12	0	0	2	13	54	43	2.6	22.9
MHSR5	Bacillus_cereus_E33L:Purine_NC_006274	100	11	0	0	5	15	62	72	9	21.1
MHSR5	Bacillus_cereus_E33L:Purine_NC_006274	100	12	0	0	2	13	54	43	2.6	22.9
MHSR5	Bacillus_cereus_E33L:Purine_NC_006274	100	11	0	0	5	15	62	72	9	21.1
MHSR5	Bacillus_cereus_E33L:Purine_NC_006274	100	12	0	0	2	13	54	43	2.6	22.9
MHSR5	Bacillus_cereus_E33L:Purine_NC_006274	100	11	0	0	5	15	62	72	9	21.1
MHSR5	Bacillus_thuringiensis_serovar_konkukian_str._97-27:SAM_NC_005957	100	11	0	0	4	14	46	36	9	21.1
MHSR5	Bacillus_thuringiensis_serovar_konkukian_str._97-27:SAM_NC_005957	100	11	0	0	4	14	46	36	9	21.1
MHSR5	Bacillus_thuringiensis_serovar_konkukian_str._97-27:SAM_NC_005957	100	11	0	0	4	14	46	36	9	21.1
MHSR5	Bacillus_thuringiensis_serovar_konkukian_str._97-27:SAM_NC_005957	100	11	0	0	4	14	46	36	9	21.1
MHSR5	Bacillus_thuringiensis_serovar_konkukian_str._97-27:SAM_NC_005957	100	11	0	0	4	14	46	36	9	21.1
MHSR5	Bacillus_thuringiensis_serovar_konkukian_str._97-27:SAM_NC_005957	100	11	0	0	4	14	46	36	9	21.1
MHSR5	Bacillus_thuringiensis_serovar_konkukian_str._97-27:SAM_NC_005957	100	11	0	0	4	14	46	36	9	21.1
MHSR5	Bacillus_thuringiensis_serovar_konkukian_str._97-27:SAM_NC_005957	100	11	0	0	4	14	46	36	9	21.1
MHSR5	Bacillus_thuringiensis_serovar_konkukian_str._97-27:SAM_NC_005957	100	11	0	0	4	14	46	36	9	21.1
MHSR5	Bacillus_thuringiensis_serovar_konkukian_str._97-27:SAM_NC_005957	100	11	0	0	4	14	46	36	9	21.1
MHSR5	Bacillus_thuringiensis_serovar_konkukian_str._97-27:SAM_NC_005957	100	11	0	0	4	14	46	36	9	21.1
MHSR6	Staphylococcus_haemolyticus_JCSC1435:TPP_NC_007168	88.89	18	2	0	53	70	34	17	0.68	24.7
MHSR6	Staphylococcus_haemolyticus_JCSC1435:TPP_NC_007168	88.89	18	2	0	53	70	34	17	0.68	24.7
MHSR6	Staphylococcus_haemolyticus_JCSC1435:TPP_NC_007168	88.89	18	2	0	53	70	34	17	0.68	24.7
MHSR6	Streptococcus_pyogenes_MGAS5005:SR1175900	100	12	0	0	59	70	2	13	2.4	22.9
MHSR6	Streptococcus_pyogenes_MGAS5005:SR638450	92.86	14	1	0	31	44	26	13	8.3	21.1
MHSR6	Enterococcus_faecalis_V583:tmRNA_NC_004668	100	11	0	0	60	70	216	226	8.3	21.1
MHSR6	Enterococcus_faecalis_V583:tmRNA_NC_004668	100	11	0	0	60	70	216	226	8.3	21.1
MHSR6	Streptococcus_pneumoniae_TIGR4:SN50	100	11	0	0	3	13	68	78	8.3	21.1
MHSR6	Streptococcus_pneumoniae_TIGR4:SN48	100	11	0	0	32	42	8	18	8.3	21.1
MHSR6	Streptococcus_pneumoniae_TIGR4:SN31	100	11	0	0	60	70	150	160	8.3	21.1
MHSR6	Streptococcus_pneumoniae_TIGR4:SN21	100	11	0	0	8	18	54	44	8.3	21.1
MHSR6	Bacillus_subtilis_subsp._subtilis_str._168:ncr2160	100	11	0	0	64	74	10	20	8.3	21.1
MHSR6	Bacillus_subtilis_subsp._subtilis_str._168:ncr77	100	11	0	0	12	22	58	68	8.3	21.1
MHSR7	Streptococcus_pyogenes_MGAS5005:SR933600	93.33	15	1	0	48	62	47	61	2	22.9
MHSR7	Streptococcus_pneumoniae_TIGR4:SN25	100	12	0	0	37	48	56	67	2	22.9
MHSR7	Streptococcus_pneumoniae_TIGR4:SN25	100	11	0	0	36	46	66	56	7	21.1
MHSR7	Enterococcus_faecalis_V583:ykoK_NC_004668	100	11	0	0	42	52	12	22	7	21.1
MHSR7	Enterococcus_faecalis_V583:ykoK_NC_004668	100	11	0	0	42	52	12	22	7	21.1
MHSR7	Thermoanaerobacter_tengcongensis_MB4:tmRNA_NC_003869	100	11	0	0	51	61	14	4	7	21.1
MHSR7	Staphylococcus_aureus_subsp._aureus_N315:RsaOR	100	11	0	0	30	40	433	443	7	21.1
MHSR7	Streptococcus_pneumoniae_TIGR4:SN4	100	11	0	0	32	42	150	160	7	21.1
MHSR7	Bacillus_subtilis_subsp._subtilis_str._168:ncr1334	100	11	0	0	37	47	31	21	7	21.1
MHSR7	Bacillus_subtilis_subsp._subtilis_str._168:ncr1334	100	11	0	0	36	46	21	31	7	21.1
MHSR7	Bacillus_subtilis_subsp._subtilis_str._168:ncr8	75.86	29	7	0	19	47	27	55	7	21.1
MHSR8	Staphylococcus_epidermidis_RP62A:T-box_NC_002976	100	13	0	0	212	224	1	13	2.5	24.7
MHSR8	Staphylococcus_epidermidis_RP62A:T-box_NC_002976	100	13	0	0	212	224	1	13	2.5	24.7
MHSR8	Staphylococcus_epidermidis_RP62A:T-box_NC_002976	100	13	0	0	212	224	1	13	2.5	24.7
MHSR8	Staphylococcus_epidermidis_RP62A:T-box_NC_002976	100	13	0	0	212	224	1	13	2.5	24.7
MHSR8	Staphylococcus_epidermidis_RP62A:T-box_NC_002976	100	13	0	0	212	224	1	13	2.5	24.7
MHSR8	Staphylococcus_epidermidis_RP62A:T-box_NC_002976	100	13	0	0	212	224	1	13	2.5	24.7
MHSR8	Staphylococcus_epidermidis_RP62A:T-box_NC_002976	100	13	0	0	212	224	1	13	2.5	24.7
MHSR8	Listeria_monocytogenes_EGD-e:rli56	84	25	3	1	201	224	47	71	2.5	24.7
MHSR8	Listeria_monocytogenes_EGD-e:rli56	84	25	3	1	201	224	47	71	2.5	24.7
MHSR8	Listeria_monocytogenes_EGD-e:anti2260	100	12	0	0	1	12	118	129	8.8	22.9
MHSR9	Staphylococcus_aureus_subsp._aureus_N315:Sau-02	100	15	0	0	21	35	88	102	0.068	28.3
MHSR9	Staphylococcus_saprophyticus_subsp._saprophyticus_ATCC_15305:T-box_NC_007350	100	14	0	0	26	39	26	13	0.24	26.5
MHSR9	Staphylococcus_saprophyticus_subsp._saprophyticus_ATCC_15305:T-box_NC_007350	100	14	0	0	26	39	26	13	0.24	26.5
MHSR9	Staphylococcus_saprophyticus_subsp._saprophyticus_ATCC_15305:T-box_NC_007350	100	14	0	0	26	39	26	13	0.24	26.5
MHSR9	Staphylococcus_saprophyticus_subsp._saprophyticus_ATCC_15305:T-box_NC_007350	100	14	0	0	26	39	26	13	0.24	26.5
MHSR9	Staphylococcus_saprophyticus_subsp._saprophyticus_ATCC_15305:T-box_NC_007350	100	14	0	0	26	39	26	13	0.24	26.5
MHSR9	Staphylococcus_saprophyticus_subsp._saprophyticus_ATCC_15305:T-box_NC_007350	100	14	0	0	26	39	26	13	0.24	26.5
MHSR9	Staphylococcus_saprophyticus_subsp._saprophyticus_ATCC_15305:T-box_NC_007350	100	14	0	0	26	39	26	13	0.24	26.5
MHSR9	Staphylococcus_saprophyticus_subsp._saprophyticus_ATCC_15305:T-box_NC_007350	100	14	0	0	26	39	26	13	0.24	26.5
MHSR9	Listeria_monocytogenes_EGD-e:rliB	100	14	0	0	19	32	63	76	0.24	26.5
MHSR9	Listeria_monocytogenes_EGD-e:rli31	100	14	0	0	17	30	45	32	0.24	26.5
MHSR9	Listeria_monocytogenes_EGD-e:rli31	100	14	0	0	17	30	45	32	0.24	26.5
MHSR9	Staphylococcus_aureus_subsp._aureus_N315:RsaOQ	100	13	0	0	26	38	104	92	0.82	24.7
MHSR9	Staphylococcus_aureus_subsp._aureus_COL:T-box_NC_002951	100	13	0	0	26	38	94	82	0.82	24.7
MHSR9	Staphylococcus_aureus_subsp._aureus_COL:T-box_NC_002951	100	13	0	0	26	38	94	82	0.82	24.7
MHSR9	Staphylococcus_aureus_subsp._aureus_COL:T-box_NC_002951	100	13	0	0	26	38	94	82	0.82	24.7
MHSR9	Staphylococcus_aureus_subsp._aureus_COL:T-box_NC_002951	100	13	0	0	26	38	94	82	0.82	24.7
MHSR9	Staphylococcus_aureus_subsp._aureus_COL:T-box_NC_002951	100	13	0	0	26	38	94	82	0.82	24.7
MHSR10	Mycoplasma_synoviae_53:tmRNA_NC_007294	100	13	0	0	86	98	36	24	1	24.7
MHSR10	Streptococcus_pneumoniae_TIGR4:SN31	100	13	0	0	10	22	391	379	1	24.7
MHSR10	Bacillus_subtilis_subsp._subtilis_str._168:ncr48	100	13	0	0	22	34	52	40	1	24.7
MHSR10	Listeria_monocytogenes_EGD-e:rli59	81.48	27	3	1	7	31	231	205	1	24.7
MHSR10	Listeria_monocytogenes_EGD-e:rli59	81.48	27	3	1	7	31	231	205	1	24.7
MHSR10	Staphylococcus_aureus_subsp._aureus_N315:RsaD	85	20	3	0	71	90	90	71	3.5	22.9
MHSR10	Bacillus_subtilis_subsp._subtilis_str._168:ncr77	93.33	15	1	0	14	28	47	61	3.5	22.9
MHSR10	Listeria_monocytogenes_EGD-e:anti0946	100	12	0	0	19	30	144	133	3.5	22.9
MHSR11	Bacillus_anthracis_str._Ames_Ancestor:L20_leader_NC_007530	93.33	15	1	0	41	55	76	90	2.4	22.9
MHSR11	Bacillus_thuringiensis_serovar_konkukian_str._97-27:L20_leader_NC_005957	93.33	15	1	0	41	55	57	71	2.4	22.9
MHSR11	Bacillus_anthracis_str._Sterne:L20_leader_NC_005945	93.33	15	1	0	41	55	76	90	2.4	22.9
MHSR11	Bacillus_cereus_ATCC_14579:L20_leader_NC_004722	93.33	15	1	0	41	55	125	139	2.4	22.9
MHSR11	Streptococcus_pneumoniae_TIGR4:SN25	100	12	0	0	10	21	54	65	2.4	22.9
MHSR11	Bacillus_subtilis_subsp._subtilis_str._168:L10_leader_NC_000964	93.33	15	1	0	17	31	34	48	2.4	22.9
MHSR11	Listeria_monocytogenes_EGD-e:LhrC-5	100	12	0	0	40	51	17	6	2.4	22.9
MHSR11	Listeria_monocytogenes_EGD-e:LhrC-5	100	12	0	0	40	51	17	6	2.4	22.9
MHSR11	Listeria_monocytogenes_EGD-e:LhrC-3	100	12	0	0	40	51	17	6	2.4	22.9
MHSR11	Listeria_monocytogenes_EGD-e:LhrC-3	100	12	0	0	40	51	17	6	2.4	22.9
MHSR11	Listeria_monocytogenes_EGD-e:LhrC-2	100	12	0	0	40	51	17	6	2.4	22.9
MHSR11	Listeria_monocytogenes_EGD-e:LhrC-2	100	12	0	0	40	51	17	6	2.4	22.9
MHSR11	Listeria_monocytogenes_EGD-e:LhrC-1	100	12	0	0	40	51	17	6	2.4	22.9
MHSR11	Listeria_monocytogenes_EGD-e:LhrC-1	100	12	0	0	40	51	17	6	2.4	22.9
MHSR11	Bacillus_anthracis_str._Ames:L20_leader_NC_003997	93.33	15	1	0	41	55	76	90	2.4	22.9
MHSR11	Bacillus_cereus_E33L:L20_leader_NC_006274	93.33	15	1	0	41	55	125	139	2.4	22.9
MHSR11	Bacillus_cereus_ATCC_10987:L20_leader_NC_003909	93.33	15	1	0	41	55	125	139	2.4	22.9
MHSR11	Staphylococcus_aureus_subsp._aureus_N315:RsaJ	92.86	14	1	0	21	34	156	169	8.5	21.1
MHSR11	Bacillus_clausii_KSM-K16:RNaseP_bact_b_NC_006582	100	11	0	0	27	37	170	180	8.5	21.1
MHSR11	Bacillus_subtilis_subsp._subtilis_str._168:ncr51	100	11	0	0	15	25	171	181	8.5	21.1
MHSR11	Listeria_monocytogenes_EGD-e:rli54	100	11	0	0	25	35	108	98	8.5	21.1
MHSR12	Bacillus_subtilis_subsp._subtilis_str._168:ncr59	100	12	0	0	37	48	115	104	2.2	22.9
MHSR12	Streptococcus_pneumoniae_TIGR4:SN50	100	11	0	0	10	20	108	98	7.8	21.1
MHSR12	Listeria_monocytogenes_EGD-e:anti2095	100	11	0	0	19	29	123	133	7.8	21.1
MHSR13	Bacillus_licheniformis_ATCC_14580:L10_leader_NC_006322	87.5	24	2	1	41	64	26	48	0.27	26.5
MHSR13	Enterococcus_faecalis_V583:Ref45	93.33	15	1	0	48	62	107	93	3.3	22.9
MHSR13	Enterococcus_faecalis_V583:Ref27B	100	12	0	0	79	90	188	177	3.3	22.9
MHSR14	Clostridium_tetani_E88:SAM_NC_004557	93.33	15	1	0	13	27	48	34	2	22.9
MHSR14	Clostridium_tetani_E88:SAM_NC_004557	93.33	15	1	0	13	27	48	34	2	22.9
MHSR14	Clostridium_tetani_E88:SAM_NC_004557	93.33	15	1	0	13	27	48	34	2	22.9
MHSR14	Bacillus_subtilis_subsp._subtilis_str._168:ncr36	93.33	15	1	0	28	42	42	56	2	22.9
MHSR14	Bacillus_subtilis_subsp._subtilis_str._168:ncr36	93.33	15	1	0	28	42	42	56	2	22.9
MHSR14	Bacillus_subtilis_subsp._subtilis_str._168:ncr35	100	12	0	0	28	39	186	175	2	22.9
MHSR14	Staphylococcus_aureus_subsp._aureus_MW2:yybP-ykoY_NC_003923	100	11	0	0	59	69	30	20	7	21.1
MHSR14	Staphylococcus_aureus_subsp._aureus_N315:yybP-ykoY_NC_002745	100	11	0	0	59	69	30	20	7	21.1
MHSR14	Staphylococcus_aureus_subsp._aureus_N315:RsaF	100	11	0	0	14	24	77	87	7	21.1
MHSR14	Bacillus_subtilis_subsp._subtilis_str._168:ncr77	100	11	0	0	11	21	68	58	7	21.1
MHSR14	Bacillus_subtilis_subsp._subtilis_str._168:ncr73	92.86	14	1	0	53	66	108	95	7	21.1
MHSR14	Bacillus_subtilis_subsp._subtilis_str._168:ncr73	92.86	14	1	0	53	66	108	95	7	21.1
MHSR14	Bacillus_subtilis_subsp._subtilis_str._168:ncr28	100	11	0	0	61	71	37	27	7	21.1
MHSR14	Staphylococcus_aureus_subsp._aureus_MSSA476:yybP-ykoY_NC_002953	100	11	0	0	59	69	30	20	7	21.1
MHSR14	Staphylococcus_aureus_subsp._aureus_COL:yybP-ykoY_NC_002951	100	11	0	0	59	69	30	20	7	21.1
MHSR14	Listeria_monocytogenes_EGD-e:rli63	100	11	0	0	49	59	256	246	7	21.1
MHSR14	Listeria_monocytogenes_EGD-e:rli63	100	11	0	0	49	59	256	246	7	21.1
MHSR14	Listeria_monocytogenes_EGD-e:rli34	100	11	0	0	13	23	74	84	7	21.1
MHSR14	Bacillus_cereus_E33L:Purine_NC_006274	100	11	0	0	14	24	97	87	7	21.1
MHSR14	Bacillus_cereus_E33L:Purine_NC_006274	100	11	0	0	14	24	97	87	7	21.1
MHSR14	Bacillus_cereus_E33L:Purine_NC_006274	100	11	0	0	14	24	97	87	7	21.1
MHSR14	Staphylococcus_aureus_subsp._aureus_Mu50:yybP-ykoY_NC_002758	100	11	0	0	59	69	30	20	7	21.1
MHSR15	Streptococcus_pneumoniae_TIGR4:SN30	93.75	16	1	0	37	52	69	54	0.87	24.7
MHSR15	Ureaplasma_parvum_serovar_3_str._ATCC_700970:RNaseP_bact_b_NC_002162	93.33	15	1	0	38	52	191	205	3	22.9
MHSR15	Listeria_monocytogenes_EGD-e:rli57	100	12	0	0	67	78	158	147	3	22.9
MHSR15	Listeria_monocytogenes_serotype_4b_str._F2365:Cobalamin_NC_002973	100	12	0	0	67	78	169	158	3	22.9
MHSR15	Listeria_monocytogenes_serotype_4b_str._F2365:Cobalamin_NC_002973	100	12	0	0	67	78	169	158	3	22.9
MHSR16	Staphylococcus_aureus_subsp._aureus_N315:RsaOQ	100	13	0	0	96	108	193	205	0.98	24.7
MHSR16	Staphylococcus_aureus_subsp._aureus_COL:T-box_NC_002951	100	13	0	0	96	108	183	195	0.98	24.7
MHSR16	Staphylococcus_aureus_subsp._aureus_COL:T-box_NC_002951	100	13	0	0	96	108	183	195	0.98	24.7
MHSR16	Staphylococcus_aureus_subsp._aureus_COL:T-box_NC_002951	100	13	0	0	96	108	183	195	0.98	24.7
MHSR16	Staphylococcus_aureus_subsp._aureus_COL:T-box_NC_002951	100	13	0	0	96	108	183	195	0.98	24.7
MHSR16	Staphylococcus_aureus_subsp._aureus_COL:T-box_NC_002951	100	13	0	0	96	108	183	195	0.98	24.7
MHSR16	Bacillus_subtilis_subsp._subtilis_str._168:PreQ1_NC_000964	93.33	15	1	0	87	101	47	33	3.4	22.9
MHSR17	Bacillus_licheniformis_ATCC_14580:T-box_NC_006322	100	12	0	0	69	80	121	132	2.5	22.9
MHSR17	Bacillus_licheniformis_ATCC_14580:T-box_NC_006322	100	12	0	0	69	80	121	132	2.5	22.9
MHSR17	Bacillus_licheniformis_ATCC_14580:T-box_NC_006322	100	12	0	0	69	80	121	132	2.5	22.9
MHSR17	Bacillus_licheniformis_ATCC_14580:T-box_NC_006322	100	12	0	0	69	80	121	132	2.5	22.9
MHSR17	Bacillus_licheniformis_ATCC_14580:T-box_NC_006322	100	12	0	0	69	80	121	132	2.5	22.9
MHSR17	Bacillus_licheniformis_ATCC_14580:T-box_NC_006322	100	12	0	0	69	80	121	132	2.5	22.9
MHSR17	Bacillus_licheniformis_ATCC_14580:T-box_NC_006322	100	12	0	0	69	80	121	132	2.5	22.9
MHSR17	Bacillus_licheniformis_ATCC_14580:T-box_NC_006322	100	12	0	0	69	80	121	132	2.5	22.9
MHSR17	Bacillus_licheniformis_ATCC_14580:T-box_NC_006322	100	12	0	0	69	80	121	132	2.5	22.9
MHSR17	Enterococcus_faecalis_V583:Ref27B	92.86	14	1	0	7	20	239	252	8.7	21.1
MHSR17	Bacillus_anthracis_str._Sterne:SAM_NC_005945	100	11	0	0	65	75	163	153	8.7	21.1
MHSR17	Bacillus_anthracis_str._Sterne:SAM_NC_005945	100	11	0	0	60	70	153	163	8.7	21.1
MHSR17	Bacillus_anthracis_str._Sterne:SAM_NC_005945	100	11	0	0	65	75	163	153	8.7	21.1
MHSR17	Bacillus_anthracis_str._Sterne:SAM_NC_005945	100	11	0	0	60	70	153	163	8.7	21.1
MHSR17	Bacillus_anthracis_str._Sterne:SAM_NC_005945	100	11	0	0	65	75	163	153	8.7	21.1
MHSR17	Bacillus_anthracis_str._Sterne:SAM_NC_005945	100	11	0	0	60	70	153	163	8.7	21.1
MHSR17	Bacillus_anthracis_str._Sterne:SAM_NC_005945	100	11	0	0	65	75	163	153	8.7	21.1
MHSR17	Bacillus_anthracis_str._Sterne:SAM_NC_005945	100	11	0	0	60	70	153	163	8.7	21.1
MHSR17	Bacillus_anthracis_str._Sterne:SAM_NC_005945	100	11	0	0	65	75	163	153	8.7	21.1
MHSR17	Bacillus_anthracis_str._Sterne:SAM_NC_005945	100	11	0	0	60	70	153	163	8.7	21.1
MHSR17	Bacillus_anthracis_str._Sterne:SAM_NC_005945	100	11	0	0	65	75	163	153	8.7	21.1
MHSR17	Bacillus_anthracis_str._Sterne:SAM_NC_005945	100	11	0	0	60	70	153	163	8.7	21.1
MHSR17	Bacillus_anthracis_str._Sterne:SAM_NC_005945	100	11	0	0	65	75	163	153	8.7	21.1
MHSR17	Bacillus_anthracis_str._Sterne:SAM_NC_005945	100	11	0	0	60	70	153	163	8.7	21.1
MHSR17	Bacillus_anthracis_str._Sterne:SAM_NC_005945	100	11	0	0	65	75	163	153	8.7	21.1
MHSR17	Bacillus_anthracis_str._Sterne:SAM_NC_005945	100	11	0	0	60	70	153	163	8.7	21.1
MHSR17	Bacillus_anthracis_str._Sterne:SAM_NC_005945	100	11	0	0	65	75	163	153	8.7	21.1
MHSR17	Bacillus_anthracis_str._Sterne:SAM_NC_005945	100	11	0	0	60	70	153	163	8.7	21.1
MHSR17	Bacillus_anthracis_str._Sterne:SAM_NC_005945	100	11	0	0	65	75	163	153	8.7	21.1
MHSR17	Bacillus_anthracis_str._Sterne:SAM_NC_005945	100	11	0	0	60	70	153	163	8.7	21.1
MHSR17	Bacillus_subtilis_subsp._subtilis_str._168:ncr2410	100	11	0	0	37	47	230	220	8.7	21.1
MHSR17	Listeria_monocytogenes_EGD-e:rli106	100	11	0	0	12	22	32	42	8.7	21.1
MHSR18	Listeria_monocytogenes_EGD-e:T-box1	100	12	0	0	18	29	27	16	2.5	22.9
MHSR18	Listeria_monocytogenes_EGD-e:T-box1	100	12	0	0	18	29	27	16	2.5	22.9
MHSR18	Streptomyces_coelicolor_A3(2):scr3323	100	11	0	0	56	66	154	144	8.7	21.1
MHSR18	Clostridium_tetani_E88:FMN_NC_004557	100	11	0	0	1	11	192	202	8.7	21.1
MHSR18	Streptococcus_pneumoniae_TIGR4:SN49	100	11	0	0	73	83	135	145	8.7	21.1
MHSR18	Streptococcus_pneumoniae_TIGR4:SN6	100	11	0	0	30	40	75	65	8.7	21.1
MHSR18	Streptococcus_pneumoniae_TIGR4:SN5	100	11	0	0	30	40	66	56	8.7	21.1
MHSR18	Bacillus_subtilis_subsp._subtilis_str._168:ncr1876	100	11	0	0	2	12	30	40	8.7	21.1
MHSR18	Bacillus_subtilis_subsp._subtilis_str._168:ncr1383	92.86	14	1	0	46	59	152	139	8.7	21.1
MHSR18	Bacillus_subtilis_subsp._subtilis_str._168:ncr8	100	11	0	0	7	17	161	171	8.7	21.1
MHSR18	Mycoplasma_pulmonis_UAB_CTIP:RNaseP_bact_b_NC_002771	92.86	14	1	0	1	14	220	207	8.7	21.1
MHSR18	Listeria_monocytogenes_EGD-e:rli22	100	11	0	0	30	40	84	74	8.7	21.1
MHSR18	Listeria_monocytogenes_EGD-e:rli22	100	11	0	0	30	40	84	74	8.7	21.1
MHSR18	Listeria_monocytogenes_EGD-e:rli22	100	11	0	0	30	40	84	74	8.7	21.1
MHSR18	Listeria_monocytogenes_EGD-e:rli22	100	11	0	0	30	40	84	74	8.7	21.1
MHSR18	Listeria_monocytogenes_EGD-e:rli22	100	11	0	0	30	40	84	74	8.7	21.1
MHSR18	Listeria_monocytogenes_EGD-e:rli22	100	11	0	0	30	40	84	74	8.7	21.1
MHSR18	Listeria_monocytogenes_EGD-e:rli22	100	11	0	0	30	40	84	74	8.7	21.1
MHSR18	Listeria_monocytogenes_EGD-e:rli22	100	11	0	0	30	40	84	74	8.7	21.1
MHSR18	Listeria_monocytogenes_EGD-e:rli22	100	11	0	0	30	40	84	74	8.7	21.1
MHSR18	Listeria_monocytogenes_EGD-e:rli22	100	11	0	0	30	40	84	74	8.7	21.1
MHSR18	Listeria_monocytogenes_EGD-e:rli22	100	11	0	0	30	40	84	74	8.7	21.1
MHSR18	Listeria_monocytogenes_EGD-e:rli22	100	11	0	0	30	40	84	74	8.7	21.1
MHSR18	Listeria_monocytogenes_EGD-e:RliH	100	11	0	0	46	56	233	243	8.7	21.1
MHSR19	Oceanobacillus_iheyensis_HTE831:SAM_NC_004193	90	20	1	1	3	22	70	88	0.8	24.7
MHSR19	Oceanobacillus_iheyensis_HTE831:SAM_NC_004193	90	20	1	1	3	22	70	88	0.8	24.7
MHSR19	Streptococcus_pyogenes_MGAS5005:SR701500	100	12	0	0	67	78	499	510	2.8	22.9
MHSR19	Streptococcus_pyogenes_MGAS5005:SR701500	100	11	0	0	67	77	60	70	9.8	21.1
MHSR19	Staphylococcus_aureus_subsp._aureus_MW2:L10_leader_NC_003923	100	12	0	0	11	22	155	144	2.8	22.9
MHSR19	Staphylococcus_aureus_subsp._aureus_MRSA252:L10_leader_NC_002952	100	12	0	0	11	22	155	144	2.8	22.9
MHSR19	Staphylococcus_aureus_subsp._aureus_N315:tmRNA	100	12	0	0	64	75	495	484	2.8	22.9
MHSR19	Staphylococcus_aureus_subsp._aureus_N315:RsaOQ	85	20	3	0	6	25	479	460	2.8	22.9
MHSR19	Staphylococcus_aureus_subsp._aureus_N315:L10_leader_NC_002745	100	12	0	0	11	22	155	144	2.8	22.9
MHSR19	Staphylococcus_saprophyticus_subsp._saprophyticus_ATCC_15305:L10_leader_NC_007350	100	12	0	0	11	22	156	145	2.8	22.9
MHSR19	Bacillus_subtilis_subsp._subtilis_str._168:ncr70	100	12	0	0	20	31	124	135	2.8	22.9
MHSR19	Bacillus_subtilis_subsp._subtilis_str._168:ncr8	100	12	0	0	6	17	52	41	2.8	22.9
MHSR19	Listeria_innocua_Clip11262:L10_leader_NC_003212	100	12	0	0	22	33	101	90	2.8	22.9
MHSR19	Staphylococcus_aureus_subsp._aureus_MSSA476:L10_leader_NC_002953	100	12	0	0	11	22	155	144	2.8	22.9
MHSR19	Staphylococcus_epidermidis_RP62A:L10_leader_NC_002976	100	12	0	0	11	22	144	133	2.8	22.9
MHSR19	Staphylococcus_aureus_subsp._aureus_COL:L10_leader_NC_002951	100	12	0	0	11	22	155	144	2.8	22.9
MHSR19	Listeria_monocytogenes_EGD-e:rli62	93.33	15	1	0	62	76	187	173	2.8	22.9
MHSR19	Listeria_monocytogenes_EGD-e:rli62	93.33	15	1	0	62	76	187	173	2.8	22.9
MHSR19	Staphylococcus_aureus_subsp._aureus_Mu50:L10_leader_NC_002758	100	12	0	0	11	22	155	144	2.8	22.9
MHSR19	Streptococcus_pyogenes_MGAS5005:SR452230	92.86	14	1	0	34	47	21	34	9.8	21.1
MHSR19	Bacillus_anthracis_str._Ames_Ancestor:FMN_NC_007530	100	11	0	0	65	75	100	110	9.8	21.1
MHSR19	Enterococcus_faecalis_V583:Ref32C	100	11	0	0	67	77	155	145	9.8	21.1
MHSR19	Bacillus_anthracis_str._Sterne:FMN_NC_005945	100	11	0	0	65	75	100	110	9.8	21.1
MHSR19	Bacillus_cereus_ATCC_14579:FMN_NC_004722	100	11	0	0	65	75	100	110	9.8	21.1
MHSR19	Staphylococcus_aureus_subsp._aureus_N315:T-box_NC_002745	88.89	18	0	1	23	40	26	41	9.8	21.1
MHSR19	Staphylococcus_aureus_subsp._aureus_N315:T-box_NC_002745	88.89	18	0	1	23	40	26	41	9.8	21.1
MHSR19	Staphylococcus_aureus_subsp._aureus_N315:T-box_NC_002745	88.89	18	0	1	23	40	26	41	9.8	21.1
MHSR19	Staphylococcus_aureus_subsp._aureus_N315:T-box_NC_002745	88.89	18	0	1	23	40	26	41	9.8	21.1
MHSR19	Staphylococcus_aureus_subsp._aureus_N315:T-box_NC_002745	88.89	18	0	1	23	40	26	41	9.8	21.1
MHSR19	Staphylococcus_aureus_subsp._aureus_N315:SprA	100	11	0	0	19	29	537	527	9.8	21.1
MHSR19	Staphylococcus_aureus_subsp._aureus_N315:RsaOR	100	11	0	0	68	78	206	196	9.8	21.1
MHSR19	Staphylococcus_aureus_subsp._aureus_N315:RsaF	100	11	0	0	21	31	78	68	9.8	21.1
MHSR19	Streptococcus_pneumoniae_TIGR4:SN28	100	11	0	0	4	14	106	116	9.8	21.1
MHSR19	Streptococcus_pneumoniae_TIGR4:SN21	100	11	0	0	2	12	129	119	9.8	21.1
MHSR19	Streptococcus_pneumoniae_TIGR4:SN17	100	11	0	0	5	15	398	388	9.8	21.1
MHSR19	Bacillus_subtilis_subsp._subtilis_str._168:ncr1421	100	11	0	0	5	15	111	121	9.8	21.1
MHSR19	Bacillus_subtilis_subsp._subtilis_str._168:ncr1351	92.86	14	1	0	53	66	126	139	9.8	21.1
MHSR19	Bacillus_subtilis_subsp._subtilis_str._168:ncr977	100	11	0	0	52	62	1	11	9.8	21.1
MHSR19	Bacillus_subtilis_subsp._subtilis_str._168:ncr79	100	11	0	0	5	15	110	120	9.8	21.1
MHSR19	Bacillus_subtilis_subsp._subtilis_str._168:ncr51	100	11	0	0	27	37	116	126	9.8	21.1
MHSR19	Bacillus_subtilis_subsp._subtilis_str._168:ncr30	100	11	0	0	70	80	141	131	9.8	21.1
MHSR19	Bacillus_subtilis_subsp._subtilis_str._168:ncr3	100	11	0	0	20	30	14	24	9.8	21.1
MHSR19	Listeria_monocytogenes_EGD-e:rli59	92.86	14	1	0	63	76	4	17	9.8	21.1
MHSR19	Listeria_monocytogenes_EGD-e:rli59	92.86	14	1	0	63	76	4	17	9.8	21.1
MHSR19	Bacillus_anthracis_str._Ames:FMN_NC_003997	100	11	0	0	65	75	100	110	9.8	21.1
MHSR19	Staphylococcus_aureus_subsp._aureus_Mu50:T-box_NC_002758	88.89	18	0	1	23	40	26	41	9.8	21.1
MHSR19	Staphylococcus_aureus_subsp._aureus_Mu50:T-box_NC_002758	88.89	18	0	1	23	40	26	41	9.8	21.1
MHSR19	Staphylococcus_aureus_subsp._aureus_Mu50:T-box_NC_002758	88.89	18	0	1	23	40	26	41	9.8	21.1
MHSR19	Staphylococcus_aureus_subsp._aureus_Mu50:T-box_NC_002758	88.89	18	0	1	23	40	26	41	9.8	21.1
MHSR19	Staphylococcus_aureus_subsp._aureus_Mu50:T-box_NC_002758	88.89	18	0	1	23	40	26	41	9.8	21.1
MHSR19	Clostridium_acetobutylicum_ATCC_824:FMN_NC_003030	92.86	14	1	0	68	81	21	34	9.8	21.1
MHSR20	Bacillus_licheniformis_ATCC_14580:yybP-ykoY_NC_006322	88.89	18	2	0	17	34	54	37	0.93	24.7
MHSR20	Bacillus_licheniformis_ATCC_14580:yybP-ykoY_NC_006322	88.89	18	2	0	17	34	54	37	0.93	24.7
MHSR20	Enterococcus_faecalis_V583:SsrS	93.33	15	1	0	15	29	45	59	3.3	22.9
MHSR20	Staphylococcus_aureus_subsp._aureus_N315:SprA2	100	12	0	0	24	35	87	76	3.3	22.9
MHSR20	Staphylococcus_aureus_subsp._aureus_N315:RsaK	100	12	0	0	24	35	81	70	3.3	22.9
MHSR20	Streptococcus_pneumoniae_TIGR4:SN31	100	12	0	0	18	29	353	342	3.3	22.9
MHSR20	Listeria_monocytogenes_EGD-e:ssrS	93.33	15	1	0	15	29	45	59	3.3	22.9
MHSR20	Listeria_monocytogenes_EGD-e:SsrS	93.33	15	1	0	15	29	45	59	3.3	22.9
MHSR20	Bacillus_cereus_ATCC_10987:Purine_NC_003909	100	12	0	0	55	66	83	72	3.3	22.9
MHSR21	Staphylococcus_aureus_subsp._aureus_MW2:T-box_NC_003923	100	12	0	0	12	23	257	246	2.1	22.9
MHSR21	Staphylococcus_aureus_subsp._aureus_MW2:T-box_NC_003923	100	12	0	0	12	23	257	246	2.1	22.9
MHSR21	Staphylococcus_aureus_subsp._aureus_MW2:T-box_NC_003923	100	12	0	0	12	23	257	246	2.1	22.9
MHSR21	Staphylococcus_aureus_subsp._aureus_MW2:T-box_NC_003923	100	12	0	0	12	23	257	246	2.1	22.9
MHSR21	Staphylococcus_aureus_subsp._aureus_MW2:T-box_NC_003923	100	12	0	0	12	23	257	246	2.1	22.9
MHSR21	Staphylococcus_aureus_subsp._aureus_MRSA252:T-box_NC_002952	100	12	0	0	12	23	257	246	2.1	22.9
MHSR21	Staphylococcus_aureus_subsp._aureus_MRSA252:T-box_NC_002952	100	12	0	0	12	23	257	246	2.1	22.9
MHSR21	Staphylococcus_aureus_subsp._aureus_MRSA252:T-box_NC_002952	100	12	0	0	12	23	257	246	2.1	22.9
MHSR21	Staphylococcus_aureus_subsp._aureus_MRSA252:T-box_NC_002952	100	12	0	0	12	23	257	246	2.1	22.9
MHSR21	Staphylococcus_aureus_subsp._aureus_MRSA252:T-box_NC_002952	100	12	0	0	12	23	257	246	2.1	22.9
MHSR21	Bacillus_subtilis_subsp._subtilis_str._168:ncr1241	100	12	0	0	47	58	76	87	2.1	22.9
MHSR21	Bacillus_subtilis_subsp._subtilis_str._168:ncr264	100	12	0	0	9	20	5	16	2.1	22.9
MHSR21	Staphylococcus_aureus_subsp._aureus_MSSA476:T-box_NC_002953	100	12	0	0	12	23	257	246	2.1	22.9
MHSR21	Staphylococcus_aureus_subsp._aureus_MSSA476:T-box_NC_002953	100	12	0	0	12	23	257	246	2.1	22.9
MHSR21	Staphylococcus_aureus_subsp._aureus_MSSA476:T-box_NC_002953	100	12	0	0	12	23	257	246	2.1	22.9
MHSR21	Staphylococcus_aureus_subsp._aureus_MSSA476:T-box_NC_002953	100	12	0	0	12	23	257	246	2.1	22.9
MHSR21	Staphylococcus_aureus_subsp._aureus_MSSA476:T-box_NC_002953	100	12	0	0	12	23	257	246	2.1	22.9
MHSR21	Streptococcus_pyogenes_MGAS5005:SR701500	100	11	0	0	11	21	493	503	7.3	21.1
MHSR21	Enterococcus_faecalis_V583:Ref4D	100	11	0	0	11	21	84	94	7.3	21.1
MHSR21	Enterococcus_faecalis_V583:Ref4C	100	11	0	0	11	21	113	103	7.3	21.1
MHSR21	Bacillus_cereus_ATCC_14579:SAM_NC_004722	100	11	0	0	11	21	45	55	7.3	21.1
MHSR21	Bacillus_cereus_ATCC_14579:SAM_NC_004722	100	11	0	0	11	21	45	55	7.3	21.1
MHSR21	Bacillus_cereus_ATCC_14579:SAM_NC_004722	100	11	0	0	11	21	45	55	7.3	21.1
MHSR21	Bacillus_cereus_ATCC_14579:SAM_NC_004722	100	11	0	0	11	21	45	55	7.3	21.1
MHSR21	Bacillus_cereus_ATCC_14579:SAM_NC_004722	100	11	0	0	11	21	45	55	7.3	21.1
MHSR21	Bacillus_cereus_ATCC_14579:SAM_NC_004722	100	11	0	0	11	21	45	55	7.3	21.1
MHSR21	Bacillus_cereus_ATCC_14579:SAM_NC_004722	100	11	0	0	11	21	45	55	7.3	21.1
MHSR21	Bacillus_cereus_ATCC_14579:SAM_NC_004722	100	11	0	0	11	21	45	55	7.3	21.1
MHSR21	Bacillus_cereus_ATCC_14579:SAM_NC_004722	100	11	0	0	11	21	45	55	7.3	21.1
MHSR21	Bacillus_cereus_ATCC_14579:SAM_NC_004722	100	11	0	0	11	21	45	55	7.3	21.1
MHSR21	Bacillus_cereus_ATCC_14579:SAM_NC_004722	100	11	0	0	11	21	45	55	7.3	21.1
MHSR21	Streptomyces_coelicolor_A3(2):scr2736-1	100	11	0	0	32	42	91	81	7.3	21.1
MHSR21	Staphylococcus_aureus_subsp._aureus_N315:SprA2	100	11	0	0	56	66	673	683	7.3	21.1
MHSR21	Bacillus_subtilis_subsp._subtilis_str._168:ncr2658	100	11	0	0	2	12	15	25	7.3	21.1
MHSR21	Bacillus_subtilis_subsp._subtilis_str._168:ncr1733	100	11	0	0	34	44	78	88	7.3	21.1
MHSR21	Bacillus_subtilis_subsp._subtilis_str._168:ncr57	100	11	0	0	50	60	113	103	7.3	21.1
MHSR21	Bacillus_subtilis_subsp._subtilis_str._168:ncr26	100	11	0	0	34	44	76	86	7.3	21.1
MHSR21	Listeria_innocua_Clip11262:Purine_NC_003212	100	11	0	0	47	57	49	39	7.3	21.1
MHSR21	Listeria_monocytogenes_EGD-e:rli75	100	11	0	0	11	21	12	22	7.3	21.1
MHSR21	Listeria_monocytogenes_EGD-e:rli47	100	11	0	0	10	20	233	223	7.3	21.1
MHSR21	Listeria_monocytogenes_EGD-e:rli47	100	11	0	0	10	20	233	223	7.3	21.1
MHSR21	Listeria_monocytogenes_EGD-e:Purine_NC_003210	100	11	0	0	47	57	49	39	7.3	21.1
MHSR22	Enterococcus_faecalis_V583:Ref7C	93.33	15	1	0	5	19	464	450	2.4	22.9
MHSR22	Streptococcus_pyogenes_MGAS5005:SR933600	100	11	0	0	51	61	93	103	8.5	21.1
MHSR22	Enterococcus_faecalis_V583:Ref27B	100	11	0	0	54	64	251	241	8.5	21.1
MHSR22	Staphylococcus_aureus_subsp._aureus_N315:SprA2	100	11	0	0	8	18	689	679	8.5	21.1
MHSR22	Staphylococcus_aureus_subsp._aureus_N315:SprA	100	11	0	0	45	55	102	112	8.5	21.1
MHSR22	Bacillus_clausii_KSM-K16:SAM_NC_006582	100	11	0	0	51	61	44	34	8.5	21.1
MHSR22	Bacillus_clausii_KSM-K16:SAM_NC_006582	100	11	0	0	51	61	44	34	8.5	21.1
MHSR22	Streptococcus_pneumoniae_TIGR4:SN25	100	11	0	0	36	46	68	58	8.5	21.1
MHSR22	Bacillus_subtilis_subsp._subtilis_str._168:ncr2752	100	11	0	0	49	59	191	201	8.5	21.1
MHSR22	Bacillus_subtilis_subsp._subtilis_str._168:ncr75	100	11	0	0	49	59	200	210	8.5	21.1
MHSR22	Bacillus_subtilis_subsp._subtilis_str._168:ncr74	100	11	0	0	52	62	148	158	8.5	21.1
MHSR22	Bacillus_subtilis_subsp._subtilis_str._168:ncr62	100	11	0	0	52	62	57	67	8.5	21.1
MHSR22	Mycoplasma_pulmonis_UAB_CTIP:RNaseP_bact_b_NC_002771	100	11	0	0	39	49	229	239	8.5	21.1
MHSR23	Streptomyces_avermitilis_MA-4680:TPP_NC_003155	100	13	0	0	58	70	58	70	0.59	24.7
MHSR23	Listeria_monocytogenes_EGD-e:rliD	94.12	17	0	1	1	17	73	58	2	22.9
MHSR23	Listeria_monocytogenes_EGD-e:rliC	100	11	0	0	19	29	41	31	7.1	21.1
MHSR23	Listeria_monocytogenes_EGD-e:rliC	100	11	0	0	19	29	41	31	7.1	21.1
MHSR23	Listeria_monocytogenes_EGD-e:rli105	100	11	0	0	19	29	87	77	7.1	21.1
MHSR24	Listeria_monocytogenes_EGD-e:rli33-2	100	12	0	0	42	53	245	234	2.9	22.9
MHSR25	Bacillus_subtilis_subsp._subtilis_str._168:ncr45	100	12	0	0	9	20	301	290	2.7	22.9
MHSR25	Bacillus_subtilis_subsp._subtilis_str._168:ncr45	100	12	0	0	9	20	301	290	2.7	22.9
MHSR25	Bacillus_subtilis_subsp._subtilis_str._168:ncr25	100	12	0	0	10	21	117	106	2.7	22.9
MHSR25	Staphylococcus_haemolyticus_JCSC1435:6S_NC_007168	100	11	0	0	67	77	112	102	9.3	21.1
MHSR25	Staphylococcus_aureus_subsp._aureus_N315:RNaseP_RNA	100	11	0	0	50	60	392	382	9.3	21.1
MHSR25	Staphylococcus_aureus_subsp._aureus_N315:4.5S_RNA	100	11	0	0	48	58	330	340	9.3	21.1
MHSR25	Staphylococcus_epidermidis_ATCC_12228:6S_NC_004461	100	11	0	0	67	77	94	84	9.3	21.1
MHSR25	Staphylococcus_epidermidis_RP62A:6S_NC_002976	100	11	0	0	67	77	94	84	9.3	21.1
MHSR25	Listeria_monocytogenes_EGD-e:rli60	100	11	0	0	16	26	76	86	9.3	21.1
MHSR25	Listeria_monocytogenes_EGD-e:rli60	100	11	0	0	16	26	76	86	9.3	21.1
MHSR25	Listeria_monocytogenes_EGD-e:anti2394	100	11	0	0	67	77	194	184	9.3	21.1
MHSR25	Listeria_monocytogenes_EGD-e:T-box12	100	11	0	0	48	58	255	265	9.3	21.1
MHSR25	Listeria_monocytogenes_EGD-e:T-box12	100	11	0	0	48	58	255	265	9.3	21.1
MHSR25	Lactobacillus_acidophilus_NCFM:tmRNA_NC_006814	100	11	0	0	46	56	402	412	9.3	21.1
MHSR26	Staphylococcus_epidermidis_RP62A:T-box_NC_002976	85.19	27	3	1	13	38	68	42	0.077	28.3
MHSR26	Staphylococcus_epidermidis_RP62A:T-box_NC_002976	85.19	27	3	1	13	38	68	42	0.077	28.3
MHSR26	Staphylococcus_epidermidis_RP62A:T-box_NC_002976	85.19	27	3	1	13	38	68	42	0.077	28.3
MHSR26	Staphylococcus_epidermidis_RP62A:T-box_NC_002976	85.19	27	3	1	13	38	68	42	0.077	28.3
MHSR26	Staphylococcus_epidermidis_RP62A:T-box_NC_002976	85.19	27	3	1	13	38	68	42	0.077	28.3
MHSR26	Staphylococcus_epidermidis_RP62A:T-box_NC_002976	85.19	27	3	1	13	38	68	42	0.077	28.3
MHSR26	Staphylococcus_epidermidis_RP62A:T-box_NC_002976	85.19	27	3	1	13	38	68	42	0.077	28.3
MHSR26	Bacillus_cereus_E33L:Purine_NC_006274	100	14	0	0	26	39	75	62	0.27	26.5
MHSR26	Bacillus_cereus_E33L:Purine_NC_006274	100	14	0	0	26	39	75	62	0.27	26.5
MHSR26	Bacillus_cereus_E33L:Purine_NC_006274	100	14	0	0	26	39	75	62	0.27	26.5
MHSR26	Bacillus_cereus_ATCC_10987:Purine_NC_003909	93.75	16	1	0	48	63	36	21	0.93	24.7
MHSR26	Bacillus_subtilis_subsp._subtilis_str._168:ncr1812	93.33	15	1	0	89	103	142	156	3.3	22.9
MHSR26	Bacillus_subtilis_subsp._subtilis_str._168:ncr38	93.33	15	1	0	89	103	125	139	3.3	22.9
MHSR27	Bacillus_subtilis_subsp._subtilis_str._168:ncr1221	100	13	0	0	46	58	6	18	0.63	24.7
MHSR27	Enterococcus_faecalis_V583:Ref9C	88.24	17	2	0	58	74	108	92	2.2	22.9
MHSR27	Bacillus_cereus_ATCC_14579:L20_leader_NC_004722	100	12	0	0	18	29	87	76	2.2	22.9
MHSR27	Bacillus_subtilis_subsp._subtilis_str._168:ncr45	100	12	0	0	39	50	199	210	2.2	22.9
MHSR27	Bacillus_subtilis_subsp._subtilis_str._168:ncr45	100	12	0	0	39	50	199	210	2.2	22.9
MHSR27	Enterococcus_faecalis_V583:Ref4D	100	11	0	0	49	59	38	48	7.7	21.1
MHSR27	Enterococcus_faecalis_V583:Ref4C	100	11	0	0	49	59	159	149	7.7	21.1
MHSR27	Staphylococcus_aureus_subsp._aureus_N315:T-box_NC_002745	100	11	0	0	61	71	87	97	7.7	21.1
MHSR27	Staphylococcus_aureus_subsp._aureus_N315:T-box_NC_002745	100	11	0	0	61	71	87	97	7.7	21.1
MHSR27	Staphylococcus_aureus_subsp._aureus_N315:T-box_NC_002745	100	11	0	0	61	71	87	97	7.7	21.1
MHSR27	Staphylococcus_aureus_subsp._aureus_N315:T-box_NC_002745	100	11	0	0	61	71	87	97	7.7	21.1
MHSR27	Staphylococcus_aureus_subsp._aureus_N315:T-box_NC_002745	100	11	0	0	61	71	87	97	7.7	21.1
MHSR27	Staphylococcus_aureus_subsp._aureus_N315:Sau-02	100	11	0	0	40	50	487	477	7.7	21.1
MHSR27	Bacillus_subtilis_subsp._subtilis_str._168:ncr1351	100	11	0	0	61	71	18	8	7.7	21.1
MHSR27	Listeria_monocytogenes_EGD-e:rli49	100	11	0	0	40	50	25	15	7.7	21.1
MHSR27	Listeria_monocytogenes_EGD-e:rli41	92.86	14	1	0	9	22	24	37	7.7	21.1
MHSR27	Listeria_monocytogenes_EGD-e:rli41	92.86	14	1	0	9	22	24	37	7.7	21.1
MHSR27	Listeria_monocytogenes_EGD-e:rli22	92.86	14	1	0	49	62	64	51	7.7	21.1
MHSR27	Listeria_monocytogenes_EGD-e:rli22	92.86	14	1	0	49	62	64	51	7.7	21.1
MHSR27	Listeria_monocytogenes_EGD-e:rli22	92.86	14	1	0	49	62	64	51	7.7	21.1
MHSR27	Listeria_monocytogenes_EGD-e:rli22	92.86	14	1	0	49	62	64	51	7.7	21.1
MHSR27	Listeria_monocytogenes_EGD-e:rli22	92.86	14	1	0	49	62	64	51	7.7	21.1
MHSR27	Listeria_monocytogenes_EGD-e:rli22	92.86	14	1	0	49	62	64	51	7.7	21.1
MHSR27	Listeria_monocytogenes_EGD-e:rli22	92.86	14	1	0	49	62	64	51	7.7	21.1
MHSR27	Listeria_monocytogenes_EGD-e:rli22	92.86	14	1	0	49	62	64	51	7.7	21.1
MHSR27	Listeria_monocytogenes_EGD-e:rli22	92.86	14	1	0	49	62	64	51	7.7	21.1
MHSR27	Listeria_monocytogenes_EGD-e:rli22	92.86	14	1	0	49	62	64	51	7.7	21.1
MHSR27	Listeria_monocytogenes_EGD-e:rli22	92.86	14	1	0	49	62	64	51	7.7	21.1
MHSR27	Listeria_monocytogenes_EGD-e:rli22	92.86	14	1	0	49	62	64	51	7.7	21.1
MHSR27	Listeria_monocytogenes_EGD-e:anti0648-2	93.75	16	0	1	41	55	8	23	7.7	21.1
MHSR27	Staphylococcus_aureus_subsp._aureus_Mu50:T-box_NC_002758	100	11	0	0	61	71	87	97	7.7	21.1
MHSR27	Staphylococcus_aureus_subsp._aureus_Mu50:T-box_NC_002758	100	11	0	0	61	71	87	97	7.7	21.1
MHSR27	Staphylococcus_aureus_subsp._aureus_Mu50:T-box_NC_002758	100	11	0	0	61	71	87	97	7.7	21.1
MHSR27	Staphylococcus_aureus_subsp._aureus_Mu50:T-box_NC_002758	100	11	0	0	61	71	87	97	7.7	21.1
MHSR27	Staphylococcus_aureus_subsp._aureus_Mu50:T-box_NC_002758	100	11	0	0	61	71	87	97	7.7	21.1
MHSR28	Bacillus_anthracis_str._Ames_Ancestor:ydaO-yuaA_NC_007530	100	12	0	0	1	12	200	211	3.9	22.9
MHSR28	Bacillus_thuringiensis_serovar_konkukian_str._97-27:ydaO-yuaA_NC_005957	100	12	0	0	1	12	207	218	3.9	22.9
MHSR28	Bacillus_thuringiensis_serovar_konkukian_str._97-27:ydaO-yuaA_NC_005957	100	12	0	0	1	12	207	218	3.9	22.9
MHSR28	Bacillus_anthracis_str._Sterne:ydaO-yuaA_NC_005945	100	12	0	0	1	12	207	218	3.9	22.9
MHSR28	Bacillus_anthracis_str._Sterne:ydaO-yuaA_NC_005945	100	12	0	0	1	12	207	218	3.9	22.9
MHSR28	Bacillus_cereus_ATCC_14579:ydaO-yuaA_NC_004722	100	12	0	0	1	12	207	218	3.9	22.9
MHSR28	Bacillus_anthracis_str._Ames:ydaO-yuaA_NC_003997	100	12	0	0	1	12	200	211	3.9	22.9
MHSR28	Bacillus_cereus_E33L:ydaO-yuaA_NC_006274	100	12	0	0	1	12	207	218	3.9	22.9
MHSR28	Bacillus_cereus_ATCC_10987:ydaO-yuaA_NC_003909	100	12	0	0	1	12	207	218	3.9	22.9
MHSR29	Staphylococcus_aureus_subsp._aureus_N315:SprD	95.45	22	1	0	6	27	353	332	0.0004	35.6
MHSR29	Staphylococcus_aureus_subsp._aureus_N315:SprA	93.75	16	1	0	11	26	725	740	0.69	24.7
MHSR29	Listeria_monocytogenes_EGD-e:rli37	100	12	0	0	16	27	97	86	2.4	22.9
MHSR29	Staphylococcus_aureus_subsp._aureus_MRSA252:RNAIII_NC_002952	100	11	0	0	17	27	96	86	8.5	21.1
MHSR29	Bacillus_thuringiensis_serovar_konkukian_str._97-27:SAM_NC_005957	100	11	0	0	70	80	169	179	8.5	21.1
MHSR29	Bacillus_thuringiensis_serovar_konkukian_str._97-27:SAM_NC_005957	100	11	0	0	70	80	169	179	8.5	21.1
MHSR29	Bacillus_thuringiensis_serovar_konkukian_str._97-27:SAM_NC_005957	100	11	0	0	70	80	169	179	8.5	21.1
MHSR29	Bacillus_thuringiensis_serovar_konkukian_str._97-27:SAM_NC_005957	100	11	0	0	70	80	169	179	8.5	21.1
MHSR29	Bacillus_thuringiensis_serovar_konkukian_str._97-27:SAM_NC_005957	100	11	0	0	70	80	169	179	8.5	21.1
MHSR29	Bacillus_thuringiensis_serovar_konkukian_str._97-27:SAM_NC_005957	100	11	0	0	70	80	169	179	8.5	21.1
MHSR29	Bacillus_thuringiensis_serovar_konkukian_str._97-27:SAM_NC_005957	100	11	0	0	70	80	169	179	8.5	21.1
MHSR29	Bacillus_thuringiensis_serovar_konkukian_str._97-27:SAM_NC_005957	100	11	0	0	70	80	169	179	8.5	21.1
MHSR29	Bacillus_thuringiensis_serovar_konkukian_str._97-27:SAM_NC_005957	100	11	0	0	70	80	169	179	8.5	21.1
MHSR29	Bacillus_thuringiensis_serovar_konkukian_str._97-27:SAM_NC_005957	100	11	0	0	70	80	169	179	8.5	21.1
MHSR29	Bacillus_thuringiensis_serovar_konkukian_str._97-27:SAM_NC_005957	100	11	0	0	70	80	169	179	8.5	21.1
MHSR29	Staphylococcus_aureus_subsp._aureus_N315:RsaOH	100	11	0	0	13	23	539	549	8.5	21.1
MHSR29	Staphylococcus_aureus_subsp._aureus_N315:RsaJ	100	11	0	0	6	16	117	127	8.5	21.1
MHSR29	Bacillus_halodurans_C-125:SAM_NC_002570	100	11	0	0	70	80	168	178	8.5	21.1
MHSR29	Bacillus_subtilis_subsp._subtilis_str._168:ncr45	100	11	0	0	8	18	168	158	8.5	21.1
MHSR29	Bacillus_subtilis_subsp._subtilis_str._168:ncr45	100	11	0	0	8	18	168	158	8.5	21.1
MHSR29	Staphylococcus_aureus_subsp._aureus_MSSA476:RNAIII_NC_002953	100	11	0	0	17	27	72	62	8.5	21.1
MHSR29	Staphylococcus_epidermidis_ATCC_12228:Lysine_NC_004461	100	11	0	0	9	19	248	238	8.5	21.1
MHSR29	Staphylococcus_epidermidis_ATCC_12228:Lysine_NC_004461	100	11	0	0	9	19	248	238	8.5	21.1
MHSR29	Staphylococcus_epidermidis_RP62A:Lysine_NC_002976	100	11	0	0	9	19	248	238	8.5	21.1
MHSR29	Staphylococcus_epidermidis_RP62A:Lysine_NC_002976	100	11	0	0	9	19	248	238	8.5	21.1
MHSR29	Listeria_monocytogenes_EGD-e:L20_leader_NC_003210	100	11	0	0	18	28	5	15	8.5	21.1
MHSR29	Listeria_monocytogenes_EGD-e:L20_leader_NC_003210	100	11	0	0	18	28	5	15	8.5	21.1
MHSR29	Bacillus_cereus_ATCC_10987:TPP_NC_003909	100	11	0	0	12	22	72	62	8.5	21.1
MHSR29	Bacillus_cereus_ATCC_10987:TPP_NC_003909	100	11	0	0	12	22	72	62	8.5	21.1
MHSR29	Bacillus_cereus_ATCC_10987:TPP_NC_003909	100	11	0	0	12	22	72	62	8.5	21.1
MHSR29	Bacillus_cereus_ATCC_10987:TPP_NC_003909	100	11	0	0	12	22	72	62	8.5	21.1
MHSR29	Bacillus_cereus_ATCC_10987:TPP_NC_003909	100	11	0	0	12	22	72	62	8.5	21.1
MHSR30	Bacillus_subtilis_subsp._subtilis_str._168:ncr53	93.75	16	1	0	2	17	63	78	0.8	24.7
MHSR30	Streptococcus_pneumoniae_TIGR4:SN25	100	12	0	0	17	28	68	57	2.8	22.9
MHSR30	Staphylococcus_aureus_subsp._aureus_N315:SprC	100	11	0	0	34	44	852	862	9.8	21.1
MHSR30	Staphylococcus_aureus_subsp._aureus_N315:SprB	100	11	0	0	33	43	348	358	9.8	21.1
MHSR30	Bacillus_subtilis_subsp._subtilis_str._168:ncr75	100	11	0	0	10	20	341	331	9.8	21.1
MHSR30	Listeria_monocytogenes_EGD-e:rliC	100	11	0	0	12	22	79	69	9.8	21.1
MHSR30	Listeria_monocytogenes_EGD-e:rliC	100	11	0	0	12	22	79	69	9.8	21.1
MHSR31	Staphylococcus_aureus_subsp._aureus_N315:4.5S_RNA	83.33	24	4	0	49	72	163	140	0.21	26.5
MHSR31	Staphylococcus_aureus_subsp._aureus_N315:SprA2	100	13	0	0	34	46	527	515	0.74	24.7
MHSR31	Bacillus_cereus_ATCC_14579:Glycine_NC_004722	100	12	0	0	38	49	35	46	2.6	22.9
MHSR31	Bacillus_cereus_ATCC_14579:Glycine_NC_004722	100	12	0	0	38	49	35	46	2.6	22.9
MHSR31	Bacillus_anthracis_str._Ames_Ancestor:T-box_NC_007530	100	11	0	0	32	42	92	102	9	21.1
MHSR31	Bacillus_anthracis_str._Ames_Ancestor:T-box_NC_007530	100	11	0	0	32	42	92	102	9	21.1
MHSR31	Bacillus_anthracis_str._Ames_Ancestor:T-box_NC_007530	100	11	0	0	32	42	92	102	9	21.1
MHSR31	Bacillus_anthracis_str._Ames_Ancestor:T-box_NC_007530	100	11	0	0	32	42	92	102	9	21.1
MHSR31	Bacillus_anthracis_str._Ames_Ancestor:T-box_NC_007530	100	11	0	0	32	42	92	102	9	21.1
MHSR31	Bacillus_anthracis_str._Ames_Ancestor:T-box_NC_007530	100	11	0	0	32	42	92	102	9	21.1
MHSR31	Bacillus_anthracis_str._Ames_Ancestor:T-box_NC_007530	100	11	0	0	32	42	92	102	9	21.1
MHSR31	Bacillus_anthracis_str._Ames_Ancestor:T-box_NC_007530	100	11	0	0	32	42	92	102	9	21.1
MHSR31	Bacillus_anthracis_str._Ames_Ancestor:T-box_NC_007530	100	11	0	0	32	42	92	102	9	21.1
MHSR31	Bacillus_anthracis_str._Ames_Ancestor:T-box_NC_007530	100	11	0	0	32	42	92	102	9	21.1
MHSR31	Bacillus_anthracis_str._Ames_Ancestor:T-box_NC_007530	100	11	0	0	32	42	92	102	9	21.1
MHSR31	Bacillus_anthracis_str._Ames_Ancestor:T-box_NC_007530	100	11	0	0	32	42	92	102	9	21.1
MHSR31	Bacillus_anthracis_str._Ames_Ancestor:T-box_NC_007530	100	11	0	0	32	42	92	102	9	21.1
MHSR31	Bacillus_anthracis_str._Ames_Ancestor:T-box_NC_007530	100	11	0	0	32	42	92	102	9	21.1
MHSR31	Bacillus_anthracis_str._Ames_Ancestor:T-box_NC_007530	100	11	0	0	32	42	92	102	9	21.1
MHSR31	Bacillus_anthracis_str._Ames_Ancestor:T-box_NC_007530	100	11	0	0	32	42	92	102	9	21.1
MHSR31	Bacillus_anthracis_str._Ames_Ancestor:T-box_NC_007530	100	11	0	0	32	42	92	102	9	21.1
MHSR31	Bacillus_anthracis_str._Ames_Ancestor:T-box_NC_007530	100	11	0	0	32	42	92	102	9	21.1
MHSR31	Bacillus_anthracis_str._Ames_Ancestor:T-box_NC_007530	100	11	0	0	32	42	92	102	9	21.1
MHSR31	Bacillus_anthracis_str._Ames_Ancestor:T-box_NC_007530	100	11	0	0	32	42	92	102	9	21.1
MHSR31	Bacillus_anthracis_str._Ames_Ancestor:T-box_NC_007530	100	11	0	0	32	42	92	102	9	21.1
MHSR31	Bacillus_anthracis_str._Ames_Ancestor:T-box_NC_007530	100	11	0	0	32	42	92	102	9	21.1
MHSR31	Bacillus_anthracis_str._Ames_Ancestor:T-box_NC_007530	100	11	0	0	32	42	92	102	9	21.1
MHSR31	Bacillus_anthracis_str._Ames_Ancestor:T-box_NC_007530	100	11	0	0	32	42	92	102	9	21.1
MHSR31	Bacillus_anthracis_str._Ames_Ancestor:T-box_NC_007530	100	11	0	0	32	42	92	102	9	21.1
MHSR31	Bacillus_anthracis_str._Ames_Ancestor:T-box_NC_007530	100	11	0	0	32	42	92	102	9	21.1
MHSR31	Bacillus_anthracis_str._Ames_Ancestor:T-box_NC_007530	100	11	0	0	32	42	92	102	9	21.1
MHSR31	Staphylococcus_aureus_subsp._aureus_N315:RsaOU	100	11	0	0	40	50	127	117	9	21.1
MHSR31	Bacillus_subtilis_subsp._subtilis_str._168:ncr1812	92.86	14	1	0	37	50	143	156	9	21.1
MHSR31	Bacillus_subtilis_subsp._subtilis_str._168:ncr38	92.86	14	1	0	37	50	126	139	9	21.1
MHSR31	Bacillus_subtilis_subsp._subtilis_str._168:ncr33	100	11	0	0	37	47	52	42	9	21.1
MHSR31	Bacillus_anthracis_str._Ames:T-box_NC_003997	100	11	0	0	32	42	92	102	9	21.1
MHSR31	Bacillus_anthracis_str._Ames:T-box_NC_003997	100	11	0	0	32	42	92	102	9	21.1
MHSR31	Bacillus_anthracis_str._Ames:T-box_NC_003997	100	11	0	0	32	42	92	102	9	21.1
MHSR31	Bacillus_anthracis_str._Ames:T-box_NC_003997	100	11	0	0	32	42	92	102	9	21.1
MHSR31	Bacillus_anthracis_str._Ames:T-box_NC_003997	100	11	0	0	32	42	92	102	9	21.1
MHSR31	Bacillus_anthracis_str._Ames:T-box_NC_003997	100	11	0	0	32	42	92	102	9	21.1
MHSR31	Bacillus_anthracis_str._Ames:T-box_NC_003997	100	11	0	0	32	42	92	102	9	21.1
MHSR31	Bacillus_anthracis_str._Ames:T-box_NC_003997	100	11	0	0	32	42	92	102	9	21.1
MHSR31	Bacillus_anthracis_str._Ames:T-box_NC_003997	100	11	0	0	32	42	92	102	9	21.1
MHSR31	Bacillus_anthracis_str._Ames:T-box_NC_003997	100	11	0	0	32	42	92	102	9	21.1
MHSR31	Bacillus_anthracis_str._Ames:T-box_NC_003997	100	11	0	0	32	42	92	102	9	21.1
MHSR31	Bacillus_anthracis_str._Ames:T-box_NC_003997	100	11	0	0	32	42	92	102	9	21.1
MHSR31	Bacillus_anthracis_str._Ames:T-box_NC_003997	100	11	0	0	32	42	92	102	9	21.1
MHSR31	Bacillus_anthracis_str._Ames:T-box_NC_003997	100	11	0	0	32	42	92	102	9	21.1
MHSR31	Bacillus_anthracis_str._Ames:T-box_NC_003997	100	11	0	0	32	42	92	102	9	21.1
MHSR31	Bacillus_anthracis_str._Ames:T-box_NC_003997	100	11	0	0	32	42	92	102	9	21.1
MHSR31	Bacillus_anthracis_str._Ames:T-box_NC_003997	100	11	0	0	32	42	92	102	9	21.1
MHSR31	Bacillus_anthracis_str._Ames:T-box_NC_003997	100	11	0	0	32	42	92	102	9	21.1
MHSR31	Bacillus_anthracis_str._Ames:T-box_NC_003997	100	11	0	0	32	42	92	102	9	21.1
MHSR31	Bacillus_anthracis_str._Ames:T-box_NC_003997	100	11	0	0	32	42	92	102	9	21.1
MHSR31	Bacillus_anthracis_str._Ames:T-box_NC_003997	100	11	0	0	32	42	92	102	9	21.1
MHSR31	Bacillus_anthracis_str._Ames:T-box_NC_003997	100	11	0	0	32	42	92	102	9	21.1
MHSR31	Bacillus_anthracis_str._Ames:T-box_NC_003997	100	11	0	0	32	42	92	102	9	21.1
MHSR31	Bacillus_anthracis_str._Ames:T-box_NC_003997	100	11	0	0	32	42	92	102	9	21.1
MHSR31	Bacillus_anthracis_str._Ames:T-box_NC_003997	100	11	0	0	32	42	92	102	9	21.1
MHSR31	Bacillus_anthracis_str._Ames:T-box_NC_003997	100	11	0	0	32	42	92	102	9	21.1
MHSR31	Listeria_monocytogenes_serotype_4b_str._F2365:Cobalamin_NC_002973	100	11	0	0	6	16	266	256	9	21.1
MHSR31	Listeria_monocytogenes_serotype_4b_str._F2365:Cobalamin_NC_002973	100	11	0	0	6	16	266	256	9	21.1
MHSR32	Enterococcus_faecalis_V583:Ref34B	87.5	24	3	0	166	189	110	87	0.055	30.1
MHSR32	Staphylococcus_aureus_subsp._aureus_N315:SprA	100	13	0	0	202	214	371	383	2.3	24.7
MHSR32	Bacillus_subtilis_subsp._subtilis_str._168:ncr11	100	13	0	0	100	112	13	1	2.3	24.7
MHSR32	Bacillus_subtilis_subsp._subtilis_str._168:ncr11	100	13	0	0	100	112	13	1	2.3	24.7
MHSR32	Bacillus_licheniformis_ATCC_14580:ydaO-yuaA_NC_006322	100	13	0	0	114	126	3	15	2.3	24.7
MHSR32	Enterococcus_faecalis_V583:Ref30C	100	12	0	0	147	158	599	610	8.2	22.9
MHSR32	Bacillus_thuringiensis_serovar_konkukian_str._97-27:T-box_NC_005957	100	12	0	0	196	207	227	238	8.2	22.9
MHSR32	Bacillus_thuringiensis_serovar_konkukian_str._97-27:T-box_NC_005957	100	12	0	0	196	207	227	238	8.2	22.9
MHSR32	Bacillus_thuringiensis_serovar_konkukian_str._97-27:T-box_NC_005957	100	12	0	0	196	207	227	238	8.2	22.9
MHSR32	Bacillus_thuringiensis_serovar_konkukian_str._97-27:T-box_NC_005957	100	12	0	0	196	207	227	238	8.2	22.9
MHSR32	Bacillus_thuringiensis_serovar_konkukian_str._97-27:T-box_NC_005957	100	12	0	0	196	207	227	238	8.2	22.9
MHSR32	Bacillus_thuringiensis_serovar_konkukian_str._97-27:T-box_NC_005957	100	12	0	0	196	207	227	238	8.2	22.9
MHSR32	Bacillus_thuringiensis_serovar_konkukian_str._97-27:T-box_NC_005957	100	12	0	0	196	207	227	238	8.2	22.9
MHSR32	Bacillus_thuringiensis_serovar_konkukian_str._97-27:T-box_NC_005957	100	12	0	0	196	207	227	238	8.2	22.9
MHSR32	Bacillus_thuringiensis_serovar_konkukian_str._97-27:T-box_NC_005957	100	12	0	0	196	207	227	238	8.2	22.9
MHSR32	Bacillus_thuringiensis_serovar_konkukian_str._97-27:T-box_NC_005957	100	12	0	0	196	207	227	238	8.2	22.9
MHSR32	Bacillus_thuringiensis_serovar_konkukian_str._97-27:T-box_NC_005957	100	12	0	0	196	207	227	238	8.2	22.9
MHSR32	Bacillus_thuringiensis_serovar_konkukian_str._97-27:T-box_NC_005957	100	12	0	0	196	207	227	238	8.2	22.9
MHSR32	Bacillus_thuringiensis_serovar_konkukian_str._97-27:T-box_NC_005957	100	12	0	0	196	207	227	238	8.2	22.9
MHSR32	Bacillus_thuringiensis_serovar_konkukian_str._97-27:T-box_NC_005957	100	12	0	0	196	207	227	238	8.2	22.9
MHSR32	Bacillus_thuringiensis_serovar_konkukian_str._97-27:T-box_NC_005957	100	12	0	0	196	207	227	238	8.2	22.9
MHSR32	Bacillus_thuringiensis_serovar_konkukian_str._97-27:T-box_NC_005957	100	12	0	0	196	207	227	238	8.2	22.9
MHSR32	Bacillus_thuringiensis_serovar_konkukian_str._97-27:T-box_NC_005957	100	12	0	0	196	207	227	238	8.2	22.9
MHSR32	Bacillus_thuringiensis_serovar_konkukian_str._97-27:T-box_NC_005957	100	12	0	0	196	207	227	238	8.2	22.9
MHSR32	Bacillus_thuringiensis_serovar_konkukian_str._97-27:T-box_NC_005957	100	12	0	0	196	207	227	238	8.2	22.9
MHSR32	Bacillus_thuringiensis_serovar_konkukian_str._97-27:T-box_NC_005957	100	12	0	0	196	207	227	238	8.2	22.9
MHSR32	Bacillus_thuringiensis_serovar_konkukian_str._97-27:T-box_NC_005957	100	12	0	0	196	207	227	238	8.2	22.9
MHSR32	Bacillus_thuringiensis_serovar_konkukian_str._97-27:T-box_NC_005957	100	12	0	0	196	207	227	238	8.2	22.9
MHSR32	Bacillus_thuringiensis_serovar_konkukian_str._97-27:T-box_NC_005957	100	12	0	0	196	207	227	238	8.2	22.9
MHSR32	Bacillus_thuringiensis_serovar_konkukian_str._97-27:T-box_NC_005957	100	12	0	0	196	207	227	238	8.2	22.9
MHSR32	Bacillus_thuringiensis_serovar_konkukian_str._97-27:T-box_NC_005957	100	12	0	0	196	207	227	238	8.2	22.9
MHSR32	Bacillus_thuringiensis_serovar_konkukian_str._97-27:T-box_NC_005957	100	12	0	0	196	207	227	238	8.2	22.9
MHSR32	Bacillus_thuringiensis_serovar_konkukian_str._97-27:T-box_NC_005957	100	12	0	0	196	207	227	238	8.2	22.9
MHSR32	Bacillus_thuringiensis_serovar_konkukian_str._97-27:T-box_NC_005957	100	12	0	0	196	207	227	238	8.2	22.9
MHSR32	Bacillus_thuringiensis_serovar_konkukian_str._97-27:T-box_NC_005957	100	12	0	0	196	207	227	238	8.2	22.9
MHSR32	Bacillus_thuringiensis_serovar_konkukian_str._97-27:T-box_NC_005957	100	12	0	0	196	207	227	238	8.2	22.9
MHSR32	Bacillus_thuringiensis_serovar_konkukian_str._97-27:T-box_NC_005957	100	12	0	0	196	207	227	238	8.2	22.9
MHSR32	Bacillus_anthracis_str._Sterne:T-box_NC_005945	100	12	0	0	196	207	49	60	8.2	22.9
MHSR32	Bacillus_anthracis_str._Sterne:T-box_NC_005945	100	12	0	0	196	207	49	60	8.2	22.9
MHSR32	Bacillus_anthracis_str._Sterne:T-box_NC_005945	100	12	0	0	196	207	49	60	8.2	22.9
MHSR32	Bacillus_anthracis_str._Sterne:T-box_NC_005945	100	12	0	0	196	207	49	60	8.2	22.9
MHSR32	Bacillus_anthracis_str._Sterne:T-box_NC_005945	100	12	0	0	196	207	49	60	8.2	22.9
MHSR32	Bacillus_anthracis_str._Sterne:T-box_NC_005945	100	12	0	0	196	207	49	60	8.2	22.9
MHSR32	Bacillus_anthracis_str._Sterne:T-box_NC_005945	100	12	0	0	196	207	49	60	8.2	22.9
MHSR32	Bacillus_anthracis_str._Sterne:T-box_NC_005945	100	12	0	0	196	207	49	60	8.2	22.9
MHSR32	Bacillus_anthracis_str._Sterne:T-box_NC_005945	100	12	0	0	196	207	49	60	8.2	22.9
MHSR32	Bacillus_anthracis_str._Sterne:T-box_NC_005945	100	12	0	0	196	207	49	60	8.2	22.9
MHSR32	Bacillus_anthracis_str._Sterne:T-box_NC_005945	100	12	0	0	196	207	49	60	8.2	22.9
MHSR32	Bacillus_anthracis_str._Sterne:T-box_NC_005945	100	12	0	0	196	207	49	60	8.2	22.9
MHSR32	Bacillus_anthracis_str._Sterne:T-box_NC_005945	100	12	0	0	196	207	49	60	8.2	22.9
MHSR32	Bacillus_anthracis_str._Sterne:T-box_NC_005945	100	12	0	0	196	207	49	60	8.2	22.9
MHSR32	Bacillus_anthracis_str._Sterne:T-box_NC_005945	100	12	0	0	196	207	49	60	8.2	22.9
MHSR32	Bacillus_anthracis_str._Sterne:T-box_NC_005945	100	12	0	0	196	207	49	60	8.2	22.9
MHSR32	Bacillus_anthracis_str._Sterne:T-box_NC_005945	100	12	0	0	196	207	49	60	8.2	22.9
MHSR32	Bacillus_anthracis_str._Sterne:T-box_NC_005945	100	12	0	0	196	207	49	60	8.2	22.9
MHSR32	Bacillus_anthracis_str._Sterne:T-box_NC_005945	100	12	0	0	196	207	49	60	8.2	22.9
MHSR32	Bacillus_anthracis_str._Sterne:T-box_NC_005945	100	12	0	0	196	207	49	60	8.2	22.9
MHSR32	Bacillus_anthracis_str._Sterne:T-box_NC_005945	100	12	0	0	196	207	49	60	8.2	22.9
MHSR32	Bacillus_anthracis_str._Sterne:T-box_NC_005945	100	12	0	0	196	207	49	60	8.2	22.9
MHSR32	Bacillus_anthracis_str._Sterne:T-box_NC_005945	100	12	0	0	196	207	49	60	8.2	22.9
MHSR32	Bacillus_anthracis_str._Sterne:T-box_NC_005945	100	12	0	0	196	207	49	60	8.2	22.9
MHSR32	Bacillus_anthracis_str._Sterne:T-box_NC_005945	100	12	0	0	196	207	49	60	8.2	22.9
MHSR32	Bacillus_anthracis_str._Sterne:T-box_NC_005945	100	12	0	0	196	207	49	60	8.2	22.9
MHSR32	Bacillus_anthracis_str._Sterne:T-box_NC_005945	100	12	0	0	196	207	49	60	8.2	22.9
MHSR32	Bacillus_anthracis_str._Sterne:T-box_NC_005945	100	12	0	0	196	207	49	60	8.2	22.9
MHSR32	Bacillus_anthracis_str._Sterne:T-box_NC_005945	100	12	0	0	196	207	49	60	8.2	22.9
MHSR32	Bacillus_anthracis_str._Sterne:T-box_NC_005945	100	12	0	0	196	207	49	60	8.2	22.9
MHSR32	Bacillus_anthracis_str._Sterne:T-box_NC_005945	100	12	0	0	196	207	49	60	8.2	22.9
MHSR32	Staphylococcus_aureus_subsp._aureus_N315:RsaOR	100	12	0	0	201	212	348	359	8.2	22.9
MHSR32	Staphylococcus_aureus_subsp._aureus_N315:RsaOH	100	12	0	0	115	126	757	768	8.2	22.9
MHSR32	Staphylococcus_aureus_subsp._aureus_N315:RNaseP_RNA	81.48	27	4	1	163	188	396	422	8.2	22.9
MHSR32	Bacillus_clausii_KSM-K16:SAM_NC_006582	85	20	3	0	193	212	84	103	8.2	22.9
MHSR32	Bacillus_clausii_KSM-K16:SAM_NC_006582	85	20	3	0	193	212	84	103	8.2	22.9
MHSR32	Streptococcus_pneumoniae_TIGR4:SN23	100	12	0	0	174	185	55	44	8.2	22.9
MHSR32	Streptococcus_pneumoniae_TIGR4:SN17	100	12	0	0	36	47	42	31	8.2	22.9
MHSR32	Bacillus_subtilis_subsp._subtilis_str._168:tmRNA_NC_000964	100	12	0	0	196	207	354	365	8.2	22.9
MHSR32	Bacillus_cereus_ATCC_10987:TPP_NC_003909	88.24	17	2	0	107	123	72	56	8.2	22.9
MHSR32	Bacillus_cereus_ATCC_10987:TPP_NC_003909	88.24	17	2	0	107	123	72	56	8.2	22.9
MHSR32	Bacillus_cereus_ATCC_10987:TPP_NC_003909	88.24	17	2	0	107	123	72	56	8.2	22.9
MHSR32	Bacillus_cereus_ATCC_10987:TPP_NC_003909	88.24	17	2	0	107	123	72	56	8.2	22.9
MHSR32	Bacillus_cereus_ATCC_10987:TPP_NC_003909	88.24	17	2	0	107	123	72	56	8.2	22.9
MHSR32	Bacillus_cereus_ATCC_10987:SAM_NC_003909	100	12	0	0	196	207	191	180	8.2	22.9
MHSR32	Bacillus_cereus_ATCC_10987:SAM_NC_003909	100	12	0	0	196	207	199	210	8.2	22.9
MHSR32	Bacillus_cereus_ATCC_10987:SAM_NC_003909	100	12	0	0	196	207	191	180	8.2	22.9
MHSR32	Bacillus_cereus_ATCC_10987:SAM_NC_003909	100	12	0	0	196	207	199	210	8.2	22.9
MHSR32	Bacillus_cereus_ATCC_10987:SAM_NC_003909	100	12	0	0	196	207	191	180	8.2	22.9
MHSR32	Bacillus_cereus_ATCC_10987:SAM_NC_003909	100	12	0	0	196	207	199	210	8.2	22.9
MHSR32	Bacillus_cereus_ATCC_10987:SAM_NC_003909	100	12	0	0	196	207	191	180	8.2	22.9
MHSR32	Bacillus_cereus_ATCC_10987:SAM_NC_003909	100	12	0	0	196	207	199	210	8.2	22.9
MHSR32	Bacillus_cereus_ATCC_10987:SAM_NC_003909	100	12	0	0	196	207	191	180	8.2	22.9
MHSR32	Bacillus_cereus_ATCC_10987:SAM_NC_003909	100	12	0	0	196	207	199	210	8.2	22.9
MHSR32	Bacillus_cereus_ATCC_10987:SAM_NC_003909	100	12	0	0	196	207	191	180	8.2	22.9
MHSR32	Bacillus_cereus_ATCC_10987:SAM_NC_003909	100	12	0	0	196	207	199	210	8.2	22.9
MHSR32	Bacillus_cereus_ATCC_10987:SAM_NC_003909	100	12	0	0	196	207	191	180	8.2	22.9
MHSR32	Bacillus_cereus_ATCC_10987:SAM_NC_003909	100	12	0	0	196	207	199	210	8.2	22.9
MHSR32	Bacillus_cereus_ATCC_10987:SAM_NC_003909	100	12	0	0	196	207	191	180	8.2	22.9
MHSR32	Bacillus_cereus_ATCC_10987:SAM_NC_003909	100	12	0	0	196	207	199	210	8.2	22.9
MHSR33	Bacillus_licheniformis_ATCC_14580:SAM_NC_006322	100	15	0	0	81	95	85	71	0.076	28.3
MHSR33	Bacillus_licheniformis_ATCC_14580:SAM_NC_006322	100	15	0	0	81	95	85	71	0.076	28.3
MHSR33	Bacillus_licheniformis_ATCC_14580:SAM_NC_006322	100	15	0	0	81	95	85	71	0.076	28.3
MHSR33	Bacillus_licheniformis_ATCC_14580:SAM_NC_006322	100	15	0	0	81	95	85	71	0.076	28.3
MHSR33	Bacillus_licheniformis_ATCC_14580:SAM_NC_006322	100	15	0	0	81	95	85	71	0.076	28.3
MHSR33	Bacillus_licheniformis_ATCC_14580:SAM_NC_006322	100	15	0	0	81	95	85	71	0.076	28.3
MHSR33	Bacillus_licheniformis_ATCC_14580:SAM_NC_006322	100	15	0	0	81	95	85	71	0.076	28.3
MHSR33	Clostridium_perfringens_str._13:Glycine_NC_003366	100	13	0	0	27	39	21	33	0.92	24.7
MHSR33	Bacillus_subtilis_subsp._subtilis_str._168:ncr1265	100	13	0	0	11	23	91	79	0.92	24.7
MHSR33	Staphylococcus_haemolyticus_JCSC1435:tRNA_NC_007168	100	12	0	0	35	46	1	12	3.2	22.9
MHSR33	Staphylococcus_haemolyticus_JCSC1435:tRNA_NC_007168	100	12	0	0	35	46	90	101	3.2	22.9
MHSR33	Staphylococcus_haemolyticus_JCSC1435:tRNA_NC_007168	100	12	0	0	35	46	179	190	3.2	22.9
MHSR33	Bacillus_subtilis_subsp._subtilis_str._168:ncr1566	88.24	17	2	0	2	18	25	41	3.2	22.9
MHSR33	Bacillus_subtilis_subsp._subtilis_str._168:ncr1334	93.33	15	1	0	27	41	44	30	3.2	22.9
MHSR33	Listeria_monocytogenes_EGD-e:Purine1	100	12	0	0	1	12	102	113	3.2	22.9
MHSR33	Listeria_monocytogenes_EGD-e:Purine1	100	12	0	0	1	12	102	113	3.2	22.9
MHSR33	Bacillus_cereus_ATCC_10987:TPP_NC_003909	100	12	0	0	1	12	195	184	3.2	22.9
MHSR33	Bacillus_cereus_ATCC_10987:TPP_NC_003909	100	12	0	0	1	12	195	184	3.2	22.9
MHSR33	Bacillus_cereus_ATCC_10987:TPP_NC_003909	100	12	0	0	1	12	195	184	3.2	22.9
MHSR33	Bacillus_cereus_ATCC_10987:TPP_NC_003909	100	12	0	0	1	12	195	184	3.2	22.9
MHSR33	Bacillus_cereus_ATCC_10987:TPP_NC_003909	100	12	0	0	1	12	195	184	3.2	22.9
MHSR34	Streptococcus_pneumoniae_TIGR4:SN18	81.82	33	3	2	2	32	94	125	0.33	26.5
MHSR34	Streptococcus_pneumoniae_TIGR4:SN17	83.33	24	4	0	2	25	403	426	0.33	26.5
MHSR34	Bacillus_anthracis_str._Ames_Ancestor:FMN_NC_007530	100	13	0	0	19	31	160	148	1.2	24.7
MHSR34	Bacillus_anthracis_str._Sterne:FMN_NC_005945	100	13	0	0	19	31	160	148	1.2	24.7
MHSR34	Listeria_innocua_Clip11262:SAM_NC_003212	100	13	0	0	91	103	174	186	1.2	24.7
MHSR34	Listeria_innocua_Clip11262:SAM_NC_003212	100	13	0	0	91	103	174	186	1.2	24.7
MHSR34	Listeria_innocua_Clip11262:SAM_NC_003212	100	13	0	0	91	103	174	186	1.2	24.7
MHSR34	Listeria_monocytogenes_EGD-e:SAM7	100	13	0	0	91	103	71	83	1.2	24.7
MHSR34	Listeria_monocytogenes_EGD-e:SAM7	100	13	0	0	91	103	71	83	1.2	24.7
MHSR34	Bacillus_anthracis_str._Ames:FMN_NC_003997	100	13	0	0	19	31	160	148	1.2	24.7
MHSR34	Bacillus_anthracis_str._Ames_Ancestor:L20_leader_NC_007530	81.82	22	4	0	12	33	19	40	4	22.9
MHSR34	Bacillus_anthracis_str._Sterne:L20_leader_NC_005945	81.82	22	4	0	12	33	19	40	4	22.9
MHSR34	Bacillus_clausii_KSM-K16:ykoK_NC_006582	93.33	15	1	0	110	124	63	49	4	22.9
MHSR34	Clostridium_tetani_E88:T-box_NC_004557	94.12	17	0	1	106	121	110	126	4	22.9
MHSR34	Clostridium_tetani_E88:T-box_NC_004557	94.12	17	0	1	106	121	110	126	4	22.9
MHSR34	Clostridium_tetani_E88:T-box_NC_004557	94.12	17	0	1	106	121	110	126	4	22.9
MHSR34	Clostridium_tetani_E88:T-box_NC_004557	94.12	17	0	1	106	121	110	126	4	22.9
MHSR34	Clostridium_tetani_E88:T-box_NC_004557	94.12	17	0	1	106	121	110	126	4	22.9
MHSR34	Clostridium_tetani_E88:T-box_NC_004557	94.12	17	0	1	106	121	110	126	4	22.9
MHSR34	Clostridium_tetani_E88:T-box_NC_004557	94.12	17	0	1	106	121	110	126	4	22.9
MHSR34	Clostridium_tetani_E88:T-box_NC_004557	94.12	17	0	1	106	121	110	126	4	22.9
MHSR34	Clostridium_tetani_E88:T-box_NC_004557	94.12	17	0	1	106	121	110	126	4	22.9
MHSR34	Clostridium_tetani_E88:T-box_NC_004557	94.12	17	0	1	106	121	110	126	4	22.9
MHSR34	Bacillus_subtilis_subsp._subtilis_str._168:ncr1857	100	12	0	0	26	37	45	56	4	22.9
MHSR34	Bacillus_subtilis_subsp._subtilis_str._168:ncr1052	100	12	0	0	2	13	153	142	4	22.9
MHSR34	Bacillus_subtilis_subsp._subtilis_str._168:ncr44	100	12	0	0	2	13	151	140	4	22.9
MHSR34	Bacillus_anthracis_str._Ames:L20_leader_NC_003997	81.82	22	4	0	12	33	19	40	4	22.9
MHSR34	Bacillus_cereus_E33L:L20_leader_NC_006274	81.82	22	4	0	12	33	68	89	4	22.9
MHSR34	Bacillus_cereus_ATCC_10987:L20_leader_NC_003909	81.82	22	4	0	12	33	68	89	4	22.9
MHSR35	Mycoplasma_mycoides_subsp._mycoides_SC_str._PG1:L10_leader_NC_005364	86.67	30	2	2	2	29	11	40	0.029	30.1
MHSR35	Bacillus_cereus_ATCC_14579:TPP_NC_004722	100	13	0	0	51	63	51	63	1.2	24.7
MHSR35	Bacillus_cereus_ATCC_14579:TPP_NC_004722	100	13	0	0	51	63	51	63	1.2	24.7
MHSR35	Bacillus_cereus_ATCC_14579:TPP_NC_004722	100	13	0	0	51	63	51	63	1.2	24.7
MHSR35	Staphylococcus_aureus_subsp._aureus_N315:RsaOM	90	20	1	1	51	69	225	206	1.2	24.7
MHSR35	Staphylococcus_aureus_subsp._aureus_N315:RNaseP_RNA	93.75	16	1	0	19	34	375	360	1.2	24.7
MHSR35	Staphylococcus_saprophyticus_subsp._saprophyticus_ATCC_15305:Lysine_NC_007350	93.75	16	1	0	9	24	17	32	1.2	24.7
MHSR35	Staphylococcus_saprophyticus_subsp._saprophyticus_ATCC_15305:Lysine_NC_007350	93.75	16	1	0	9	24	17	32	1.2	24.7
MHSR35	Bacillus_subtilis_subsp._subtilis_str._168:ncr620	100	13	0	0	3	15	33	21	1.2	24.7
MHSR35	Listeria_monocytogenes_EGD-e:rli85	93.75	16	1	0	5	20	53	68	1.2	24.7
MHSR35	Enterococcus_faecalis_V583:Ref19C	100	12	0	0	46	57	41	52	4.3	22.9
MHSR35	Clostridium_perfringens_str._13:Cobalamin_NC_003366	100	12	0	0	91	102	128	139	4.3	22.9
MHSR35	Oceanobacillus_iheyensis_HTE831:T-box_NC_004193	93.33	15	1	0	92	106	263	249	4.3	22.9
MHSR35	Oceanobacillus_iheyensis_HTE831:T-box_NC_004193	93.33	15	1	0	92	106	263	249	4.3	22.9
MHSR35	Oceanobacillus_iheyensis_HTE831:T-box_NC_004193	93.33	15	1	0	92	106	263	249	4.3	22.9
MHSR35	Oceanobacillus_iheyensis_HTE831:T-box_NC_004193	93.33	15	1	0	92	106	263	249	4.3	22.9
MHSR35	Oceanobacillus_iheyensis_HTE831:T-box_NC_004193	93.33	15	1	0	92	106	263	249	4.3	22.9
MHSR35	Lactobacillus_plantarum_WCFS1:SRP_bact_NC_004567	93.33	15	1	0	51	65	137	123	4.3	22.9
MHSR35	Staphylococcus_aureus_subsp._aureus_N315:RsaOH	89.47	19	1	1	6	23	172	154	4.3	22.9
MHSR35	Lactobacillus_johnsonii_NCC_533:FMN_NC_005362	89.47	19	1	1	6	23	5	23	4.3	22.9
MHSR35	Streptococcus_pneumoniae_TIGR4:SN31	93.33	15	1	0	12	26	332	318	4.3	22.9
MHSR35	Bacillus_subtilis_subsp._subtilis_str._168:ncr56	100	12	0	0	5	16	210	221	4.3	22.9
MHSR35	Listeria_monocytogenes_EGD-e:rli98	100	12	0	0	49	60	101	112	4.3	22.9
MHSR35	Listeria_monocytogenes_EGD-e:rli48	100	12	0	0	49	60	50	39	4.3	22.9
MHSR35	Listeria_monocytogenes_EGD-e:rli48	100	12	0	0	49	60	50	39	4.3	22.9
MHSR35	Listeria_monocytogenes_EGD-e:RliE	100	12	0	0	120	131	49	38	4.3	22.9
MHSR36	Staphylococcus_aureus_subsp._aureus_N315:RsaOH	100	13	0	0	12	24	474	486	0.66	24.7
MHSR36	Bacillus_subtilis_subsp._subtilis_str._168:ncr45	100	13	0	0	63	75	428	416	0.66	24.7
MHSR36	Bacillus_subtilis_subsp._subtilis_str._168:ncr45	100	13	0	0	63	75	428	416	0.66	24.7
MHSR36	Mycoplasma_pulmonis_UAB_CTIP:RNaseP_bact_b_NC_002771	100	13	0	0	57	69	345	333	0.66	24.7
MHSR36	Staphylococcus_aureus_subsp._aureus_MW2:L10_leader_NC_003923	100	12	0	0	52	63	118	107	2.3	22.9
MHSR36	Staphylococcus_aureus_subsp._aureus_MRSA252:L10_leader_NC_002952	100	12	0	0	52	63	118	107	2.3	22.9
MHSR36	Staphylococcus_aureus_subsp._aureus_N315:L10_leader_NC_002745	100	12	0	0	52	63	118	107	2.3	22.9
MHSR36	Staphylococcus_saprophyticus_subsp._saprophyticus_ATCC_15305:L10_leader_NC_007350	100	12	0	0	52	63	119	108	2.3	22.9
MHSR36	Clostridium_tetani_E88:T-box_NC_004557	100	12	0	0	14	25	199	188	2.3	22.9
MHSR36	Clostridium_tetani_E88:T-box_NC_004557	100	12	0	0	14	25	199	188	2.3	22.9
MHSR36	Clostridium_tetani_E88:T-box_NC_004557	100	12	0	0	14	25	199	188	2.3	22.9
MHSR36	Clostridium_tetani_E88:T-box_NC_004557	100	12	0	0	14	25	199	188	2.3	22.9
MHSR36	Clostridium_tetani_E88:T-box_NC_004557	100	12	0	0	14	25	199	188	2.3	22.9
MHSR36	Clostridium_tetani_E88:T-box_NC_004557	100	12	0	0	14	25	199	188	2.3	22.9
MHSR36	Clostridium_tetani_E88:T-box_NC_004557	100	12	0	0	14	25	199	188	2.3	22.9
MHSR36	Clostridium_tetani_E88:T-box_NC_004557	100	12	0	0	14	25	199	188	2.3	22.9
MHSR36	Clostridium_tetani_E88:T-box_NC_004557	100	12	0	0	14	25	199	188	2.3	22.9
MHSR36	Clostridium_tetani_E88:T-box_NC_004557	100	12	0	0	14	25	199	188	2.3	22.9
MHSR36	Staphylococcus_aureus_subsp._aureus_MSSA476:L10_leader_NC_002953	100	12	0	0	52	63	118	107	2.3	22.9
MHSR36	Staphylococcus_epidermidis_RP62A:L10_leader_NC_002976	100	12	0	0	52	63	107	96	2.3	22.9
MHSR36	Staphylococcus_aureus_subsp._aureus_COL:L10_leader_NC_002951	100	12	0	0	52	63	118	107	2.3	22.9
MHSR36	Staphylococcus_aureus_subsp._aureus_Mu50:L10_leader_NC_002758	100	12	0	0	52	63	118	107	2.3	22.9
MHSR36	Bacillus_cereus_ATCC_10987:SAM_NC_003909	88.24	17	2	0	14	30	39	55	2.3	22.9
MHSR36	Bacillus_cereus_ATCC_10987:SAM_NC_003909	88.24	17	2	0	14	30	39	55	2.3	22.9
MHSR36	Bacillus_cereus_ATCC_10987:SAM_NC_003909	88.24	17	2	0	14	30	39	55	2.3	22.9
MHSR36	Bacillus_cereus_ATCC_10987:SAM_NC_003909	88.24	17	2	0	14	30	39	55	2.3	22.9
MHSR36	Bacillus_cereus_ATCC_10987:SAM_NC_003909	88.24	17	2	0	14	30	39	55	2.3	22.9
MHSR36	Bacillus_cereus_ATCC_10987:SAM_NC_003909	88.24	17	2	0	14	30	39	55	2.3	22.9
MHSR36	Bacillus_cereus_ATCC_10987:SAM_NC_003909	88.24	17	2	0	14	30	39	55	2.3	22.9
MHSR36	Bacillus_cereus_ATCC_10987:SAM_NC_003909	88.24	17	2	0	14	30	39	55	2.3	22.9
MHSR36	Enterococcus_faecalis_V583:SsrS	100	11	0	0	10	20	58	48	8.1	21.1
MHSR36	Bacillus_cereus_ATCC_14579:Glycine_NC_004722	100	11	0	0	10	20	70	60	8.1	21.1
MHSR36	Bacillus_cereus_ATCC_14579:Glycine_NC_004722	100	11	0	0	10	20	70	60	8.1	21.1
MHSR36	Clostridium_tetani_E88:Cobalamin_NC_004557	100	11	0	0	10	20	277	267	8.1	21.1
MHSR36	Bacillus_subtilis_subsp._subtilis_str._168:ncr2058	100	11	0	0	1	11	107	97	8.1	21.1
MHSR36	Bacillus_subtilis_subsp._subtilis_str._168:ncr1812	92.86	14	1	0	12	25	142	129	8.1	21.1
MHSR36	Bacillus_subtilis_subsp._subtilis_str._168:ncr38	92.86	14	1	0	12	25	125	112	8.1	21.1
MHSR36	Listeria_monocytogenes_EGD-e:ssrS	100	11	0	0	10	20	58	48	8.1	21.1
MHSR36	Listeria_monocytogenes_EGD-e:SsrS	100	11	0	0	10	20	58	48	8.1	21.1
MHSR37	Staphylococcus_aureus_subsp._aureus_N315:RsaOU	100	13	0	0	73	85	200	188	0.87	24.7
MHSR37	Streptococcus_pneumoniae_TIGR4:SN44	100	12	0	0	34	45	81	70	3	22.9
MHSR38	Bacillus_subtilis_subsp._subtilis_str._168:ncr56	100	15	0	0	29	43	224	210	0.057	28.3
MHSR38	Bacillus_cereus_ATCC_14579:T-box_NC_004722	88.89	18	2	0	58	75	106	123	0.69	24.7
MHSR38	Bacillus_cereus_ATCC_14579:T-box_NC_004722	100	11	0	0	31	41	98	88	8.5	21.1
MHSR38	Bacillus_cereus_ATCC_14579:T-box_NC_004722	88.89	18	2	0	58	75	106	123	0.69	24.7
MHSR38	Bacillus_cereus_ATCC_14579:T-box_NC_004722	100	11	0	0	31	41	98	88	8.5	21.1
MHSR38	Bacillus_cereus_ATCC_14579:T-box_NC_004722	88.89	18	2	0	58	75	106	123	0.69	24.7
MHSR38	Bacillus_cereus_ATCC_14579:T-box_NC_004722	100	11	0	0	31	41	98	88	8.5	21.1
MHSR38	Bacillus_cereus_ATCC_14579:T-box_NC_004722	88.89	18	2	0	58	75	106	123	0.69	24.7
MHSR38	Bacillus_cereus_ATCC_14579:T-box_NC_004722	100	11	0	0	31	41	98	88	8.5	21.1
MHSR38	Bacillus_cereus_ATCC_14579:T-box_NC_004722	88.89	18	2	0	58	75	106	123	0.69	24.7
MHSR38	Bacillus_cereus_ATCC_14579:T-box_NC_004722	100	11	0	0	31	41	98	88	8.5	21.1
MHSR38	Bacillus_cereus_ATCC_14579:T-box_NC_004722	88.89	18	2	0	58	75	106	123	0.69	24.7
MHSR38	Bacillus_cereus_ATCC_14579:T-box_NC_004722	100	11	0	0	31	41	98	88	8.5	21.1
MHSR38	Bacillus_cereus_ATCC_14579:T-box_NC_004722	88.89	18	2	0	58	75	106	123	0.69	24.7
MHSR38	Bacillus_cereus_ATCC_14579:T-box_NC_004722	100	11	0	0	31	41	98	88	8.5	21.1
MHSR38	Bacillus_cereus_ATCC_14579:T-box_NC_004722	88.89	18	2	0	58	75	106	123	0.69	24.7
MHSR38	Bacillus_cereus_ATCC_14579:T-box_NC_004722	100	11	0	0	31	41	98	88	8.5	21.1
MHSR38	Bacillus_cereus_ATCC_14579:T-box_NC_004722	88.89	18	2	0	58	75	106	123	0.69	24.7
MHSR38	Bacillus_cereus_ATCC_14579:T-box_NC_004722	100	11	0	0	31	41	98	88	8.5	21.1
MHSR38	Bacillus_cereus_ATCC_14579:T-box_NC_004722	88.89	18	2	0	58	75	106	123	0.69	24.7
MHSR38	Bacillus_cereus_ATCC_14579:T-box_NC_004722	100	11	0	0	31	41	98	88	8.5	21.1
MHSR38	Bacillus_cereus_ATCC_14579:T-box_NC_004722	88.89	18	2	0	58	75	106	123	0.69	24.7
MHSR38	Bacillus_cereus_ATCC_14579:T-box_NC_004722	100	11	0	0	31	41	98	88	8.5	21.1
MHSR38	Bacillus_cereus_ATCC_14579:T-box_NC_004722	88.89	18	2	0	58	75	106	123	0.69	24.7
MHSR38	Bacillus_cereus_ATCC_14579:T-box_NC_004722	100	11	0	0	31	41	98	88	8.5	21.1
MHSR38	Bacillus_cereus_ATCC_14579:T-box_NC_004722	88.89	18	2	0	58	75	106	123	0.69	24.7
MHSR38	Bacillus_cereus_ATCC_14579:T-box_NC_004722	100	11	0	0	31	41	98	88	8.5	21.1
MHSR38	Bacillus_cereus_ATCC_14579:T-box_NC_004722	88.89	18	2	0	58	75	106	123	0.69	24.7
MHSR38	Bacillus_cereus_ATCC_14579:T-box_NC_004722	100	11	0	0	31	41	98	88	8.5	21.1
MHSR38	Bacillus_cereus_ATCC_14579:T-box_NC_004722	88.89	18	2	0	58	75	106	123	0.69	24.7
MHSR38	Bacillus_cereus_ATCC_14579:T-box_NC_004722	100	11	0	0	31	41	98	88	8.5	21.1
MHSR38	Bacillus_cereus_ATCC_14579:T-box_NC_004722	88.89	18	2	0	58	75	106	123	0.69	24.7
MHSR38	Bacillus_cereus_ATCC_14579:T-box_NC_004722	100	11	0	0	31	41	98	88	8.5	21.1
MHSR38	Bacillus_cereus_ATCC_14579:T-box_NC_004722	88.89	18	2	0	58	75	106	123	0.69	24.7
MHSR38	Bacillus_cereus_ATCC_14579:T-box_NC_004722	100	11	0	0	31	41	98	88	8.5	21.1
MHSR38	Bacillus_cereus_ATCC_14579:T-box_NC_004722	88.89	18	2	0	58	75	106	123	0.69	24.7
MHSR38	Bacillus_cereus_ATCC_14579:T-box_NC_004722	100	11	0	0	31	41	98	88	8.5	21.1
MHSR38	Bacillus_cereus_ATCC_14579:T-box_NC_004722	88.89	18	2	0	58	75	106	123	0.69	24.7
MHSR38	Bacillus_cereus_ATCC_14579:T-box_NC_004722	100	11	0	0	31	41	98	88	8.5	21.1
MHSR38	Bacillus_cereus_ATCC_14579:T-box_NC_004722	88.89	18	2	0	58	75	106	123	0.69	24.7
MHSR38	Bacillus_cereus_ATCC_14579:T-box_NC_004722	100	11	0	0	31	41	98	88	8.5	21.1
MHSR38	Bacillus_cereus_ATCC_14579:T-box_NC_004722	88.89	18	2	0	58	75	106	123	0.69	24.7
MHSR38	Bacillus_cereus_ATCC_14579:T-box_NC_004722	100	11	0	0	31	41	98	88	8.5	21.1
MHSR38	Bacillus_cereus_ATCC_14579:T-box_NC_004722	88.89	18	2	0	58	75	106	123	0.69	24.7
MHSR38	Bacillus_cereus_ATCC_14579:T-box_NC_004722	100	11	0	0	31	41	98	88	8.5	21.1
MHSR38	Bacillus_cereus_ATCC_14579:T-box_NC_004722	88.89	18	2	0	58	75	106	123	0.69	24.7
MHSR38	Bacillus_cereus_ATCC_14579:T-box_NC_004722	100	11	0	0	31	41	98	88	8.5	21.1
MHSR38	Bacillus_subtilis_subsp._subtilis_str._168:ncr620	100	13	0	0	33	45	21	33	0.69	24.7
MHSR38	Bacillus_subtilis_subsp._subtilis_str._168:ncr44	100	13	0	0	28	40	373	385	0.69	24.7
MHSR38	Listeria_monocytogenes_EGD-e:rli85	100	13	0	0	31	43	65	53	0.69	24.7
MHSR38	Bacillus_anthracis_str._Ames_Ancestor:Lysine_NC_007530	86.96	23	0	2	8	30	416	397	2.4	22.9
MHSR38	Enterococcus_faecalis_V583:Ref36C	88.24	17	2	0	58	74	46	30	2.4	22.9
MHSR38	Bacillus_thuringiensis_serovar_konkukian_str._97-27:Lysine_NC_005957	86.96	23	0	2	8	30	416	397	2.4	22.9
MHSR38	Bacillus_anthracis_str._Sterne:Lysine_NC_005945	86.96	23	0	2	8	30	416	397	2.4	22.9
MHSR38	Lactobacillus_johnsonii_NCC_533:FMN_NC_005362	100	12	0	0	31	42	16	5	2.4	22.9
MHSR38	Listeria_monocytogenes_EGD-e:L10_leader_NC_003210	100	12	0	0	35	46	141	152	2.4	22.9
MHSR38	Listeria_monocytogenes_EGD-e:L10	100	12	0	0	35	46	90	101	2.4	22.9
MHSR38	Listeria_monocytogenes_EGD-e:L10	100	12	0	0	35	46	90	101	2.4	22.9
MHSR38	Bacillus_anthracis_str._Ames:Lysine_NC_003997	86.96	23	0	2	8	30	416	397	2.4	22.9
MHSR38	Bacillus_anthracis_str._Ames_Ancestor:L20_leader_NC_007530	100	11	0	0	5	15	238	248	8.5	21.1
MHSR38	Enterococcus_faecalis_V583:Ref45	100	11	0	0	34	44	93	103	8.5	21.1
MHSR38	Bacillus_thuringiensis_serovar_konkukian_str._97-27:L20_leader_NC_005957	100	11	0	0	5	15	219	229	8.5	21.1
MHSR38	Clostridium_perfringens_str._13:T-box_NC_003366	100	11	0	0	72	82	76	86	8.5	21.1
MHSR38	Clostridium_perfringens_str._13:T-box_NC_003366	100	11	0	0	72	82	76	86	8.5	21.1
MHSR38	Clostridium_perfringens_str._13:T-box_NC_003366	100	11	0	0	72	82	76	86	8.5	21.1
MHSR38	Clostridium_perfringens_str._13:T-box_NC_003366	100	11	0	0	72	82	76	86	8.5	21.1
MHSR38	Bacillus_anthracis_str._Sterne:L20_leader_NC_005945	100	11	0	0	5	15	238	248	8.5	21.1
MHSR38	Bacillus_cereus_ATCC_14579:L20_leader_NC_004722	100	11	0	0	5	15	287	297	8.5	21.1
MHSR38	Staphylococcus_aureus_subsp._aureus_N315:SprB	100	11	0	0	29	39	308	318	8.5	21.1
MHSR38	Staphylococcus_aureus_subsp._aureus_N315:SprA	100	11	0	0	62	72	540	550	8.5	21.1
MHSR38	Staphylococcus_aureus_subsp._aureus_N315:RsaOR	100	11	0	0	16	26	271	281	8.5	21.1
MHSR38	Staphylococcus_saprophyticus_subsp._saprophyticus_ATCC_15305:L10_leader_NC_007350	100	11	0	0	29	39	14	4	8.5	21.1
MHSR38	Clostridium_tetani_E88:Cobalamin_NC_004557	92.86	14	1	0	64	77	319	306	8.5	21.1
MHSR38	Streptococcus_pneumoniae_TIGR4:SN39	100	11	0	0	29	39	96	106	8.5	21.1
MHSR38	Bacillus_subtilis_subsp._subtilis_str._168:ncr1193	100	11	0	0	59	69	126	116	8.5	21.1
MHSR38	Bacillus_subtilis_subsp._subtilis_str._168:ncr264	100	11	0	0	29	39	18	8	8.5	21.1
MHSR38	Bacillus_subtilis_subsp._subtilis_str._168:ncr178	100	11	0	0	4	14	105	95	8.5	21.1
MHSR38	Bacillus_subtilis_subsp._subtilis_str._168:ncr73	84.21	19	3	0	22	40	26	8	8.5	21.1
MHSR38	Bacillus_subtilis_subsp._subtilis_str._168:ncr73	84.21	19	3	0	22	40	26	8	8.5	21.1
MHSR38	Bacillus_subtilis_subsp._subtilis_str._168:ncr11	100	11	0	0	21	31	84	74	8.5	21.1
MHSR38	Bacillus_subtilis_subsp._subtilis_str._168:ncr11	100	11	0	0	21	31	84	74	8.5	21.1
MHSR38	Listeria_monocytogenes_EGD-e:rli90	100	11	0	0	27	37	63	73	8.5	21.1
MHSR38	Listeria_monocytogenes_EGD-e:rli47	100	11	0	0	29	39	221	231	8.5	21.1
MHSR38	Listeria_monocytogenes_EGD-e:rli47	100	11	0	0	29	39	221	231	8.5	21.1
MHSR38	Bacillus_anthracis_str._Ames:L20_leader_NC_003997	100	11	0	0	5	15	238	248	8.5	21.1
MHSR38	Bacillus_cereus_E33L:L20_leader_NC_006274	100	11	0	0	5	15	287	297	8.5	21.1
MHSR38	Bacillus_cereus_ATCC_10987:L20_leader_NC_003909	100	11	0	0	5	15	287	297	8.5	21.1
MHSR38	Bacillus_licheniformis_ATCC_14580:FMN_NC_006322	100	11	0	0	31	41	209	199	8.5	21.1
MHSR38	Bacillus_licheniformis_ATCC_14580:FMN_NC_006322	100	11	0	0	31	41	209	199	8.5	21.1
MHSR39	Streptococcus_pyogenes_MGAS5005:SR360800	100	13	0	0	7	19	260	272	1	24.7
MHSR39	Enterococcus_faecalis_V583:Ref25C	88.89	18	2	0	79	96	137	120	1	24.7
MHSR39	Staphylococcus_aureus_subsp._aureus_N315:RsaOH	100	12	0	0	26	37	564	575	3.5	22.9
MHSR39	Listeria_innocua_Clip11262:Purine_NC_003212	100	12	0	0	29	40	138	149	3.5	22.9
MHSR39	Listeria_monocytogenes_EGD-e:anti2394	100	12	0	0	97	108	142	153	3.5	22.9
MHSR39	Listeria_monocytogenes_EGD-e:Purine_NC_003210	100	12	0	0	29	40	138	149	3.5	22.9
MHSR40	Listeria_monocytogenes_EGD-e:anti0648-1	94.12	17	1	0	24	40	48	64	0.16	26.5
MHSR40	Bacillus_thuringiensis_serovar_konkukian_str._97-27:tmRNA_NC_005957	90	20	1	1	38	57	299	281	0.56	24.7
MHSR40	Bacillus_thuringiensis_serovar_konkukian_str._97-27:tmRNA_NC_005957	90	20	1	1	38	57	299	281	0.56	24.7
MHSR40	Bacillus_thuringiensis_serovar_konkukian_str._97-27:TPP_NC_005957	100	11	0	0	51	61	136	126	6.9	21.1
MHSR40	Bacillus_thuringiensis_serovar_konkukian_str._97-27:TPP_NC_005957	100	11	0	0	51	61	136	126	6.9	21.1
MHSR40	Bacillus_thuringiensis_serovar_konkukian_str._97-27:TPP_NC_005957	100	11	0	0	51	61	136	126	6.9	21.1
MHSR40	Bacillus_thuringiensis_serovar_konkukian_str._97-27:TPP_NC_005957	100	11	0	0	51	61	136	126	6.9	21.1
MHSR40	Bacillus_thuringiensis_serovar_konkukian_str._97-27:TPP_NC_005957	100	11	0	0	51	61	136	126	6.9	21.1
MHSR40	Bacillus_anthracis_str._Sterne:TPP_NC_005945	100	11	0	0	51	61	136	126	6.9	21.1
MHSR40	Bacillus_anthracis_str._Sterne:TPP_NC_005945	100	11	0	0	51	61	136	126	6.9	21.1
MHSR40	Bacillus_anthracis_str._Sterne:TPP_NC_005945	100	11	0	0	51	61	136	126	6.9	21.1
MHSR40	Bacillus_anthracis_str._Sterne:TPP_NC_005945	100	11	0	0	51	61	136	126	6.9	21.1
MHSR40	Bacillus_anthracis_str._Sterne:TPP_NC_005945	100	11	0	0	51	61	136	126	6.9	21.1
MHSR40	Staphylococcus_aureus_subsp._aureus_N315:RsaOU	100	11	0	0	47	57	30	40	6.9	21.1
MHSR40	Staphylococcus_aureus_subsp._aureus_N315:RsaOQ	100	11	0	0	47	57	44	54	6.9	21.1
MHSR40	Streptococcus_pneumoniae_TIGR4:SN22	100	11	0	0	53	63	69	79	6.9	21.1
MHSR40	Bacillus_subtilis_subsp._subtilis_str._168:ncr37	100	11	0	0	22	32	20	10	6.9	21.1
MHSR40	Staphylococcus_epidermidis_ATCC_12228:yybP-ykoY_NC_004461	100	11	0	0	59	69	48	58	6.9	21.1
MHSR40	Staphylococcus_epidermidis_RP62A:yybP-ykoY_NC_002976	100	11	0	0	59	69	48	58	6.9	21.1
MHSR40	Staphylococcus_aureus_subsp._aureus_COL:T-box_NC_002951	100	11	0	0	47	57	34	44	6.9	21.1
MHSR40	Staphylococcus_aureus_subsp._aureus_COL:T-box_NC_002951	100	11	0	0	47	57	34	44	6.9	21.1
MHSR40	Staphylococcus_aureus_subsp._aureus_COL:T-box_NC_002951	100	11	0	0	47	57	34	44	6.9	21.1
MHSR40	Staphylococcus_aureus_subsp._aureus_COL:T-box_NC_002951	100	11	0	0	47	57	34	44	6.9	21.1
MHSR40	Staphylococcus_aureus_subsp._aureus_COL:T-box_NC_002951	100	11	0	0	47	57	34	44	6.9	21.1
MHSR40	Listeria_monocytogenes_EGD-e:rli105	100	11	0	0	35	45	59	69	6.9	21.1
MHSR40	Listeria_monocytogenes_EGD-e:rli85	100	11	0	0	47	57	78	88	6.9	21.1
MHSR40	Bacillus_cereus_E33L:TPP_NC_006274	100	11	0	0	51	61	136	126	6.9	21.1
MHSR40	Bacillus_cereus_E33L:TPP_NC_006274	100	11	0	0	51	61	136	126	6.9	21.1
MHSR40	Bacillus_cereus_E33L:TPP_NC_006274	100	11	0	0	51	61	136	126	6.9	21.1
MHSR40	Bacillus_cereus_E33L:TPP_NC_006274	100	11	0	0	51	61	136	126	6.9	21.1
MHSR40	Bacillus_cereus_E33L:TPP_NC_006274	100	11	0	0	51	61	136	126	6.9	21.1
MHSR40	Bacillus_cereus_E33L:TPP_NC_006274	100	11	0	0	51	61	136	126	6.9	21.1
MHSR41	Clostridium_acetobutylicum_ATCC_824:SAM_NC_003030	86.96	23	3	0	60	82	180	158	0.061	28.3
MHSR41	Clostridium_acetobutylicum_ATCC_824:SAM_NC_003030	86.96	23	3	0	60	82	180	158	0.061	28.3
MHSR41	Clostridium_acetobutylicum_ATCC_824:SAM_NC_003030	86.96	23	3	0	60	82	180	158	0.061	28.3
MHSR41	Listeria_monocytogenes_EGD-e:T-box_NC_003210	93.75	16	1	0	40	55	71	86	0.74	24.7
MHSR41	Listeria_monocytogenes_EGD-e:T-box_NC_003210	93.75	16	1	0	40	55	71	86	0.74	24.7
MHSR41	Listeria_monocytogenes_EGD-e:T-box_NC_003210	93.75	16	1	0	40	55	71	86	0.74	24.7
MHSR41	Listeria_monocytogenes_EGD-e:T-box_NC_003210	93.75	16	1	0	40	55	71	86	0.74	24.7
MHSR41	Listeria_monocytogenes_EGD-e:T-box_NC_003210	93.75	16	1	0	40	55	71	86	0.74	24.7
MHSR41	Listeria_monocytogenes_EGD-e:T-box_NC_003210	93.75	16	1	0	40	55	71	86	0.74	24.7
MHSR41	Listeria_monocytogenes_EGD-e:T-box_NC_003210	93.75	16	1	0	40	55	71	86	0.74	24.7
MHSR41	Listeria_monocytogenes_EGD-e:T-box12	93.75	16	1	0	40	55	37	52	0.74	24.7
MHSR41	Listeria_monocytogenes_EGD-e:T-box12	93.75	16	1	0	40	55	37	52	0.74	24.7
MHSR41	Streptococcus_pyogenes_MGAS5005:SR701500	89.47	19	0	1	20	38	455	471	2.6	22.9
MHSR41	Streptococcus_pneumoniae_TIGR4:SN14	100	11	0	0	4	14	12	22	9	21.1
MHSR41	Bacillus_subtilis_subsp._subtilis_str._168:ncr1546	100	11	0	0	33	43	21	11	9	21.1
MHSR41	Listeria_monocytogenes_EGD-e:rli32	100	11	0	0	56	66	136	146	9	21.1
MHSR41	Listeria_monocytogenes_EGD-e:rli32	100	11	0	0	56	66	136	146	9	21.1
MHSR42	Bacillus_anthracis_str._Ames_Ancestor:L20_leader_NC_007530	100	11	0	0	5	15	40	30	6.9	21.1
MHSR42	Bacillus_thuringiensis_serovar_konkukian_str._97-27:L20_leader_NC_005957	100	11	0	0	5	15	21	11	6.9	21.1
MHSR42	Clostridium_perfringens_str._13:FMN_NC_003366	100	11	0	0	27	37	193	203	6.9	21.1
MHSR42	Clostridium_perfringens_str._13:FMN_NC_003366	100	11	0	0	27	37	193	203	6.9	21.1
MHSR42	Thermoanaerobacter_tengcongensis_MB4:tmRNA_NC_003869	100	11	0	0	5	15	11	1	6.9	21.1
MHSR42	Bacillus_anthracis_str._Sterne:L20_leader_NC_005945	100	11	0	0	5	15	40	30	6.9	21.1
MHSR42	Streptococcus_pneumoniae_TIGR4:SN18	100	11	0	0	6	16	125	115	6.9	21.1
MHSR42	Listeria_monocytogenes_EGD-e:T-box_NC_003210	100	11	0	0	17	27	15	25	6.9	21.1
MHSR42	Listeria_monocytogenes_EGD-e:T-box_NC_003210	100	11	0	0	17	27	15	25	6.9	21.1
MHSR42	Listeria_monocytogenes_EGD-e:T-box_NC_003210	100	11	0	0	17	27	15	25	6.9	21.1
MHSR42	Listeria_monocytogenes_EGD-e:T-box_NC_003210	100	11	0	0	17	27	15	25	6.9	21.1
MHSR42	Listeria_monocytogenes_EGD-e:T-box_NC_003210	100	11	0	0	17	27	15	25	6.9	21.1
MHSR42	Listeria_monocytogenes_EGD-e:T-box_NC_003210	100	11	0	0	17	27	15	25	6.9	21.1
MHSR42	Listeria_monocytogenes_EGD-e:T-box_NC_003210	100	11	0	0	17	27	15	25	6.9	21.1
MHSR42	Bacillus_anthracis_str._Ames:L20_leader_NC_003997	100	11	0	0	5	15	40	30	6.9	21.1
MHSR42	Bacillus_cereus_E33L:L20_leader_NC_006274	100	11	0	0	5	15	89	79	6.9	21.1
MHSR42	Bacillus_cereus_ATCC_10987:L20_leader_NC_003909	100	11	0	0	5	15	89	79	6.9	21.1
MHSR42	Clostridium_acetobutylicum_ATCC_824:T-box_NC_003030	100	11	0	0	25	35	12	22	6.9	21.1
MHSR42	Clostridium_acetobutylicum_ATCC_824:T-box_NC_003030	100	11	0	0	25	35	12	22	6.9	21.1
MHSR42	Clostridium_acetobutylicum_ATCC_824:T-box_NC_003030	100	11	0	0	25	35	12	22	6.9	21.1
MHSR42	Clostridium_acetobutylicum_ATCC_824:T-box_NC_003030	100	11	0	0	25	35	12	22	6.9	21.1
MHSR42	Clostridium_acetobutylicum_ATCC_824:T-box_NC_003030	100	11	0	0	25	35	12	22	6.9	21.1
MHSR42	Clostridium_acetobutylicum_ATCC_824:T-box_NC_003030	100	11	0	0	25	35	12	22	6.9	21.1
MHSR42	Clostridium_acetobutylicum_ATCC_824:T-box_NC_003030	100	11	0	0	25	35	12	22	6.9	21.1
MHSR42	Clostridium_acetobutylicum_ATCC_824:T-box_NC_003030	100	11	0	0	25	35	12	22	6.9	21.1
MHSR42	Clostridium_acetobutylicum_ATCC_824:T-box_NC_003030	100	11	0	0	25	35	12	22	6.9	21.1
MHSR43	Enterococcus_faecalis_V583:Ref46	100	12	0	0	29	40	72	61	2.2	22.9
MHSR43	Staphylococcus_aureus_subsp._aureus_N315:RsaOG	88.24	17	2	0	24	40	355	339	2.2	22.9
MHSR43	Bacillus_anthracis_str._Ames_Ancestor:FMN_NC_007530	100	11	0	0	23	33	109	99	7.5	21.1
MHSR43	Bacillus_anthracis_str._Sterne:FMN_NC_005945	100	11	0	0	23	33	109	99	7.5	21.1
MHSR43	Bacillus_cereus_ATCC_14579:FMN_NC_004722	100	11	0	0	23	33	109	99	7.5	21.1
MHSR43	Bacillus_subtilis_subsp._subtilis_str._168:ncr1755	100	11	0	0	24	34	120	130	7.5	21.1
MHSR43	Bacillus_subtilis_subsp._subtilis_str._168:ncr35	100	11	0	0	24	34	96	106	7.5	21.1
MHSR43	Mycoplasma_pulmonis_UAB_CTIP:RNaseP_bact_b_NC_002771	100	11	0	0	23	33	281	271	7.5	21.1
MHSR43	Bacillus_anthracis_str._Ames:FMN_NC_003997	100	11	0	0	23	33	109	99	7.5	21.1
MHSR44	Listeria_monocytogenes_EGD-e:rli59	88.89	18	2	0	99	116	4	21	1.2	24.7
MHSR44	Listeria_monocytogenes_EGD-e:rli59	88.89	18	2	0	99	116	4	21	1.2	24.7
MHSR44	Staphylococcus_aureus_subsp._aureus_N315:RNaseP_RNA	100	12	0	0	101	112	335	324	4.1	22.9
MHSR44	Staphylococcus_saprophyticus_subsp._saprophyticus_ATCC_15305:SAM_NC_007350	100	12	0	0	56	67	20	31	4.1	22.9
MHSR44	Staphylococcus_saprophyticus_subsp._saprophyticus_ATCC_15305:SAM_NC_007350	100	12	0	0	56	67	20	31	4.1	22.9
MHSR44	Staphylococcus_saprophyticus_subsp._saprophyticus_ATCC_15305:SAM_NC_007350	100	12	0	0	56	67	20	31	4.1	22.9
MHSR44	Clostridium_tetani_E88:Lysine_NC_004557	93.33	15	1	0	103	117	23	9	4.1	22.9
MHSR44	Clostridium_tetani_E88:Lysine_NC_004557	93.33	15	1	0	103	117	23	9	4.1	22.9
MHSR44	Lactobacillus_johnsonii_NCC_533:PyrR_NC_005362	100	12	0	0	101	112	31	42	4.1	22.9
MHSR44	Listeria_monocytogenes_EGD-e:rli55	100	12	0	0	102	113	187	198	4.1	22.9
MHSR44	Listeria_monocytogenes_EGD-e:rli55	100	12	0	0	102	113	187	198	4.1	22.9
